# Supplementary material for: Relation between NOD2 genotype and changes in innate signaling in Crohn’s disease on mRNA and miRNA levels
Source: NPJ Genom Med. 2017 Feb 8;2:3. doi: 10.1038/s41525-016-0001-4 (PMC5642384; doi:10.1038/s41525-016-0001-4)
Supplement: Supplementary file 2 — Supplementary Table 1 [file 41525_2016_1_MOESM2_ESM.xls]

## Sheet: Sheet1
Supplementary Table S1: Patients characteristics
Patients demographics are described in the following sheets split by the corresponding experiments
Shared subjects between different cohorts are colored in their ids
Mutations are highlighted for CDnod2 subjects
Sequenced subjects ( N=7 )
Subject groups	ID	snp8_taq	snp12 _taq	snp13_taq	SNP 8_svar	SNP 12_svar	SNP 13_svar	Crohn's Disease	Gender	CRP (mg/l)	Age at sampling		Summary	Gender		Median age
CD WT ( N=2 )	wt01	0	0	0	WT	WT	WT	X	F	14	38			M	F
	wt02	0	0	0	WT	WT	WT	X	M	<3	38		CD WT	1	1	38
CD NOD2 ( N=3 )	mut01	0	0	2	WT	WT	HOM	X	M	<3	65		CD NOD2	1	2	53
	mut02	0	1	1	WT	HET	HET	X	F	4	53		Healthy controls	1	1	44.5
	mut03	1	0	1	HET	WT	HET	X	F	<3	24
Healthy controls ( N=2 )	ct01	0	0	0	WT	WT	WT		M	NA	29
	ct02	0	0	0	WT	WT	WT		F	NA	60
qPCR subjects ( N= 29 )
Subject groups	ID	snp8_taq	snp12 _taq	snp13_taq	SNP 8_svar	SNP 12_svar	SNP 13_svar	Crohn's Disease	Gender	CRP (mg/l)	Age at sampling		Summary	Gender		Median age
CD WT ( N=11 )	wt03	0	0	0	WT	WT	WT	X	F	7	31			M	F
	wt04	0	0	0	WT	WT	WT	X	F	<3	62		CD WT	2	9	47
	wt05	0	0	0	WT	WT	WT	X	F	<3	47		CD NOD2	3	5	53.5
	wt06	0	0	0	WT	WT	WT	X	F	<3	40		Healthy controls	1	9	40.5
	wt07	0	0	0	WT	WT	WT	X	F	<3	60
	wt08	0	0	0	WT	WT	WT	X	M	<3	64
	wt09	0	0	0	WT	WT	WT	X	F	<3	53
	wt10	0	0	0	WT	WT	WT	X	F	<3	31
	wt01	0	0	0	WT	WT	WT	X	F	10	39
	wt11	0	0	0	WT	WT	WT	X	F	<3	60
	wt12	0	0	0	WT	WT	WT	X	M	<3	25
CD NOD2 ( N=8 )	mut04	1	0	0	HET	WT	WT	X	F	<3	65
	mut03	1	0	1	HET	WT	HET	X	F	3	25
	mut05	1	0	0	HET	WT	WT	X	M	4	68
	mut06	0	0	2	WT	WT	HOM	X	F	<3	53
	mut07	1	0	0	HET	WT	WT	X	F	<3	41
	mut01	0	0	2	WT	WT	HOM	X	F	<3	66
	mut08	1	0	0	HET	WT	WT	X	M	5	52
	mut09	1	0	0	HET	WT	WT	X	M	4	54
Healthy controls ( N=10 )	ct01	0	0	0	WT	WT	WT		M	NA	30
	ct02	0	0	0	WT	WT	WT		F	NA	61
	ct03	0	0	0	WT	WT	WT		F	NA	66
	ct04	0	0	0	WT	WT	WT		F	NA	31
	ct05	0	0	0	WT	WT	WT		F	NA	39
	ct06	0	0	0	WT	WT	WT		F	NA	42
	ct07	0	0	0	WT	WT	WT		F	NA	49
	ct08	0	0	0	WT	WT	WT		F	NA	42
	ct09	0	0	0	WT	WT	WT		F	NA	34
	ct10	0	0	0	WT	WT	WT		F	NA	34
Recalled subjects for miR-155 LPS/E.coli. Experiment shown in Figure 4B ( N=10 )
	ID	snp8_taq	snp12 _taq	snp13_taq	SNP 8_svar	SNP 12_svar	SNP 13_svar	Crohn's Disease	Gender	CRP (mg/l)	Age at sampling		Summary	Gender		Median age
CD WT ( N= 5 )	wt08	0	0	0	WT	WT	WT	X	M	<3	67			M	F
	wt01	0	0	0	WT	WT	WT	X	M	<3	42		CD WT	2	3	42
	wt11	0	0	0	WT	WT	WT	X	F	5	62		CD NOD2	2	3	56
	wt10	0	0	0	WT	WT	WT	X	F	<3	34
	wt03	0	0	0	WT	WT	WT	X	F	<3	34
CD NOD2 ( N=5 )	mut04	1	0	0	HET	WT	WT	X	F	14	68
	mut06	0	0	2	WT	WT	HOM	X	F	<3	56
	mut05	1	0	0	HET	WT	WT	X	M	<3	71
	mut07	1	0	0	HET	WT	WT	X	F	<3	44
	mut10	1	0	0	HET	WT	WT	X	M	<3	49
