# Supplementary material for: Relation between NOD2 genotype and changes in innate signaling in Crohn’s disease on mRNA and miRNA levels
Source: NPJ Genom Med. 2017 Feb 8;2:3. doi: 10.1038/s41525-016-0001-4 (PMC5642384; doi:10.1038/s41525-016-0001-4)
Supplement: Supplementary file 3 — Supplementary Table 2 [file 41525_2016_1_MOESM3_ESM.xls]

## Sheet: qpcr primers
Supplementary Table S2
List of primer pairs used in validations
			M=miR-155 targets	G=gene	N=qPCR control gene
Gene Name	Forward	Reverse		Category
HK2	tctatgccatccctgaggac	aaacccagtgggagcttctt		M
SLC30A1	CCCCGCAGACCCAGAAAAC	ACGCATGTTAAGTTGTCCAGC		M
BRI3BP	ggtcaacaccttctcccaga	gaggctgggctgaaatactg		M
CCL2	ATGAAAGTCTCTGCCGCCCTTCTGT	AGTCTTCGGAGTTTGGGTTTGCTTG		G
CXCL1	AGGGAATTCACCCCAAGAAC	TAA CTATGGGGGATGCAGGA		G
CYP2U1	TATTGCTGGGACTGATACCACA	CACCACCACAGTTAGCCTCT		M
FLI1	CAGCCCCACAAGATCAACCC	CACCGGAGACTCCCTGGAT		M
IRAK2	CCAGGCAACCGATGACTTCAA	TGGGGTGGCAGCATCTAAGA		G
MAPK3	CTACACGCAGTTGCAGTACAT	CAGCAGGATCTGGATCTCCC		G
MAVS	CAGGCCGAGCCTATCATCTG	GGGCTTTGAGCTAGTTGGCA		M
METTL7A	CAGAGTGCTGAGACCGGGA	CTGGTCAGGTTGCACCCATC		M
MSH2	AGGCATCCAAGGAGAATGATTG	GGAATCCACATACCCAACTCCAA		M
PALD1	CAGTGGCACGATGGACAGTC	CCCAACGTGTAATGAGCCTTG		M
PCYOX1	GTGCTCCGCCAGATAAAATCG	TCTGCCGCAGGTAATAGGCT		M
RPLP0	GCTTCCTGGAGGGTGTCC	GGACTCGTTTGTACCCGTTG		N
SKI	CCCAAAACAGATGACACCTCTT	CAGGGTCGGAAAGCAGAGA		M
STK24	GGCCCATTAGATGAAACCCAG	TCACCTCGCCATGCTCAGA		M
TM6SF1	CATCCCGGTCACCTATGTCTT	CAGCAGTGCTACCAGGAACA		M
TRIM32	TGTGGTTTGGTGTTATGTGAGC	TAAGTTCCCGCAGACGAGTTA		M
TYSND1_1	ctgcagcagtacagccagac	caccgtcacctcaacatcac		M
WBP1L	GCAGCGGCAACATGAAATCAA	GTTGGAGGTCGGTTCACCAC		M
