# Supplementary material for: Relation between NOD2 genotype and changes in innate signaling in Crohn’s disease on mRNA and miRNA levels
Source: NPJ Genom Med. 2017 Feb 8;2:3. doi: 10.1038/s41525-016-0001-4 (PMC5642384; doi:10.1038/s41525-016-0001-4)
Supplement: Supplementary file 4 — Supplementary Table 3 [file 41525_2016_1_MOESM4_ESM.xls]

## Sheet: Info
Supplementary table S3: Differentially Expressed miRs and Genes
Sheet	Set	Tool and Cutoff
2	miRNA	DESeq, FDR<=0.05, used in main figures
3	Gene	DESeq, FDR<=0.05 and Cuffdiff, Pvalue<=0.05, used in main figures
4	Gene	Cuffdiff FDR<=0.05 and DESeq Pvalue<=0.05, used in supplementary figures
Attributes:
group	Groups for pair-wise differential expression (DE) analysis ( patentBefMDP, patientAftMDP, treatment) details see Figure 1
sample_1	numerator in DE
sample_2	denominator in DE
symbol	official miR/gene symbol
id	EMSEMBL id from GENCODE version 15 annotation
baseMean_1 / value_1	count for sample_1 across the replicates from DESeq / cuffdiff
baseMean_2 / value_2	count for sample_2 across the replicates from DESeq / cuffdiff
log2FoldChange	log2 ( baseMean2 / baseMean_1 ) for miRs and log2 ( value_2 / value_1 ) for genes
pval	p value
padj	adjusted p value
Differentially expressed genes: Cuffdiff v2.0.2 (3522)
group	sample_1	sample_2	symbol	id	value_1	value_2	log2FoldChange	pval	padj
patientAftTreat	CDnod2_mdp	CDwt_mdp	CCL3	ENSG00000006075.11	138.992	537.847	1.9522	0.00371501	0.999997
patientAftTreat	CDnod2_mdp	CDwt_mdp	CCL8	ENSG00000108700.4	9.42206	69.685	2.88673	2.76803e-05	0.114479
patientAftTreat	CDnod2_mdp	CDwt_mdp	IL12B	ENSG00000113302.4	0.0375691	0.875015	4.54169	0.000569749	0.622415
patientAftTreat	CDnod2_mdp	CDwt_mdp	CXCR4	ENSG00000121966.6	474.113	143.869	-1.72048	0.00603247	0.999997
patientAftTreat	CDnod2_mdp	CDwt_mdp	FAM78A	ENSG00000126882.8	13.2699	3.72917	-1.83123	0.00257365	0.999997
patientAftTreat	CDnod2_mdp	CDwt_mdp	CCL4	ENSG00000129277.9	261.76	1507.22	2.52558	0.000805822	0.640599
patientAftTreat	CDnod2_mdp	CDwt_mdp	GCH1	ENSG00000131979.14	13.8683	53.2731	1.94161	0.00808384	0.999997
patientAftTreat	CDnod2_mdp	CDwt_mdp	BCL2A1	ENSG00000140379.7	82.1148	240.999	1.55332	0.00773458	0.999997
patientAftTreat	CDnod2_mdp	CDwt_mdp	SGPP2	ENSG00000163082.9	36.1851	152.919	2.0793	0.00117664	0.734516
patientAftTreat	CDnod2_mdp	CDwt_mdp	PTX3	ENSG00000163661.3	8.22197	33.2459	2.01562	0.000613154	0.63043
patientAftTreat	CDnod2_mdp	CDwt_mdp	GJB2	ENSG00000165474.5	11.8637	44.3003	1.90076	0.00355265	0.999997
patientAftTreat	CDnod2_mdp	CDwt_mdp	ARL5B	ENSG00000165997.4	4.05155	10.8156	1.41657	0.00437743	0.999997
patientAftTreat	CDnod2_mdp	CDwt_mdp	MMP10	ENSG00000166670.5	0.254467	2.69656	3.40557	0.00579098	0.999997
patientAftTreat	CDnod2_mdp	CDwt_mdp	UBTD2	ENSG00000168246.5	8.79371	24.1242	1.45594	0.00477111	0.999997
patientAftTreat	CDnod2_mdp	CDwt_mdp	CXCL10	ENSG00000169245.4	88.0758	358.205	2.02397	0.00105451	0.722815
patientAftTreat	CDnod2_mdp	CDwt_mdp	CXCL11	ENSG00000169248.8	5.31428	20.6064	1.95515	0.00410662	0.999997
patientAftTreat	CDnod2_mdp	CDwt_mdp	HSPA6	ENSG00000173110.6	13.4909	4.69513	-1.52276	0.00511559	0.999997
patientAftTreat	CDnod2_mdp	CDwt_mdp	ZBTB4	ENSG00000174282.7	7.31768	2.20353	-1.73157	0.002788	0.999997
patientAftTreat	CDnod2_mdp	CDwt_mdp	YPEL2	ENSG00000175155.4	14.2865	4.94675	-1.5301	0.00238583	0.999997
patientAftTreat	CDnod2_mdp	CDwt_mdp	APOBEC3B	ENSG00000179750.11	5.4159	33.7546	2.63981	0.000297578	0.433448
patientAftTreat	CDnod2_mdp	CDwt_mdp	USP18	ENSG00000184979.9	5.87324	20.4508	1.79993	0.00703111	0.999997
patientAftTreat	CDnod2_mdp	CDwt_mdp	GPRIN3	ENSG00000185477.3	5.80628	1.20686	-2.26636	3.27474e-05	0.114479
patientAftTreat	CDnod2_mdp	CDwt_mdp	ISG15	ENSG00000187608.5	97.2492	262.746	1.43391	0.00463122	0.999997
patientAftTreat	CDnod2_mdp	CDwt_mdp	NCR3LG1	ENSG00000188211.4	7.45039	23.1883	1.63801	0.0045349	0.999997
patientAftTreat	CDnod2_mdp	CDwt_mdp	IER5L	ENSG00000188483.6	5.14197	1.65935	-1.6317	0.00993079	0.999997
patientAftTreat	CDnod2_mdp	CDwt_mdp	BNIP3P1	ENSG00000197358.8	14.6045	1.76023	-3.05258	0.00098977	0.722815
patientAftTreat	CDnod2_mdp	CDwt_mdp	FAM127C	ENSG00000212747.3	1.1188	0.149597	-2.9028	0.00153187	0.836735
patientAftTreat	CDnod2_mdp	CDwt_mdp	WI2-1896O14.1	ENSG00000215861.4	161.187	453.792	1.49329	0.00431347	0.999997
patientAftTreat	CDnod2_mdp	CDwt_mdp	PPP1R3G	ENSG00000219607.2	0.885711	0.0372258	-4.57246	0.00077519	0.640599
patientAftTreat	CDnod2_mdp	CDwt_mdp	BAIAP2-AS1	ENSG00000226137.3	3.6682	0.596999	-2.61927	0.000512043	0.596667
patientAftTreat	CDnod2_mdp	CDwt_mdp	HLA-DRB6	ENSG00000229391.3	19.1598	127.752	2.73719	0.00114193	0.734516
patientAftTreat	CDnod2_mdp	CDwt_mdp	FTLP2	ENSG00000232368.1	107.031	277.008	1.3719	0.00466105	0.999997
patientAftTreat	CDnod2_mdp	CDwt_mdp	RP11-262H14.3	ENSG00000234665.3	0.0193186	1.23155	5.99434	0.00217301	0.999997
patientAftTreat	CDnod2_mdp	CDwt_mdp	MIR155HG	ENSG00000234883.1	17.8733	90.0132	2.33233	5.36416e-05	0.156267
patientAftTreat	CDnod2_mdp	CDwt_mdp	HLA-DQA2	ENSG00000237541.3	26.0866	122.913	2.23626	0.000188121	0.365352
patientAftTreat	CDnod2_mdp	CDwt_mdp	RP1-239B22.5	ENSG00000260196.1	3.13665	10.7297	1.77432	0.00554244	0.999997
patientAftTreat	CDnod2_mdp	CDwt_mdp	RP11-79H23.3	ENSG00000261618.1	0.210307	1.17099	2.47716	0.00508889	0.999997
patientAftTreat	CDnod2_mdp	CDwt_mdp	RP11-384O8.1	ENSG00000267034.1	7.48255	48.4652	2.69535	0.000719951	0.640599
patientAftTreat	CDnod2_mdp	CDwt_mdp	AC007228.9	ENSG00000268568.1	0.0375397	0.817267	4.44432	0.000225162	0.393561
patientAftTreat	CDnod2_mdp	control_mdp	DSG2	ENSG00000046604.8	1.91859	6.93273	1.85337	0.00571853	1
patientAftTreat	CDnod2_mdp	control_mdp	NFE2L3	ENSG00000050344.7	8.81348	46.7732	2.4079	0.00116722	0.750942
patientAftTreat	CDnod2_mdp	control_mdp	CCL22	ENSG00000102962.4	23.7975	144.819	2.60537	0.000184062	0.170306
patientAftTreat	CDnod2_mdp	control_mdp	CCL8	ENSG00000108700.4	9.40702	245.005	4.70293	8.34495e-08	0.000719665
patientAftTreat	CDnod2_mdp	control_mdp	NR4A3	ENSG00000119508.13	4.91053	32.1348	2.71019	0.000180085	0.170306
patientAftTreat	CDnod2_mdp	control_mdp	GJA3	ENSG00000121743.3	0.704491	4.28028	2.60305	0.008337	1
patientAftTreat	CDnod2_mdp	control_mdp	EPHB2	ENSG00000133216.12	2.67364	12.1338	2.18216	0.00962055	1
patientAftTreat	CDnod2_mdp	control_mdp	ELF5	ENSG00000135374.5	0.117693	0.000861044	-7.09473	0.000550577	1
patientAftTreat	CDnod2_mdp	control_mdp	TXN	ENSG00000136810.8	70.147	301.849	2.10537	0.00908738	1
patientAftTreat	CDnod2_mdp	control_mdp	DUSP5	ENSG00000138166.4	19.7323	80.904	2.03565	0.00197836	0.985154
patientAftTreat	CDnod2_mdp	control_mdp	CSRNP1	ENSG00000144655.10	13.7922	55.9311	2.0198	0.00394079	1
patientAftTreat	CDnod2_mdp	control_mdp	COLEC12	ENSG00000158270.10	4.10976	0.311856	-3.72011	0.00337535	1
patientAftTreat	CDnod2_mdp	control_mdp	NEURL3	ENSG00000163121.5	2.03266	37.4126	4.20208	0.0045446	1
patientAftTreat	CDnod2_mdp	control_mdp	ABTB2	ENSG00000166016.4	1.2971	6.57062	2.34074	0.00892545	1
patientAftTreat	CDnod2_mdp	control_mdp	CXCL10	ENSG00000169245.4	87.9353	1656.92	4.23591	3.052e-05	0.0412725
patientAftTreat	CDnod2_mdp	control_mdp	CXCL11	ENSG00000169248.8	5.30579	140.329	4.72511	1.72208e-08	0.000302741
patientAftTreat	CDnod2_mdp	control_mdp	FOXD4	ENSG00000170122.4	0.36639	2.08434	2.50814	0.00368783	1
patientAftTreat	CDnod2_mdp	control_mdp	ALOX15B	ENSG00000179593.11	1.54094	10.7683	2.80491	0.00151582	0.888269
patientAftTreat	CDnod2_mdp	control_mdp	APOBEC3B	ENSG00000179750.11	5.40726	133.453	4.6253	1.2281e-07	0.000719665
patientAftTreat	CDnod2_mdp	control_mdp	FRAT2	ENSG00000181274.5	16.226	3.60299	-2.17104	0.00188427	0.985154
patientAftTreat	CDnod2_mdp	control_mdp	GPRIN3	ENSG00000185477.3	5.79701	1.05805	-2.4539	0.000377941	0.296845
patientAftTreat	CDnod2_mdp	control_mdp	FOXD4L3	ENSG00000187559.4	0.50105	5.06046	3.33624	2.00991e-05	0.0294451
patientAftTreat	CDnod2_mdp	control_mdp	NCCRP1	ENSG00000188505.4	2.23409	12.8542	2.52449	0.00192967	0.985154
patientAftTreat	CDnod2_mdp	control_mdp	CCL4L2	ENSG00000197262.8	57.7457	516.325	3.1605	0.00402812	1
patientAftTreat	CDnod2_mdp	control_mdp	AC073271.1	ENSG00000228236.2	16.1502	83.1964	2.36497	0.00326248	1
patientAftTreat	CDnod2_mdp	control_mdp	HLA-DRB6	ENSG00000229391.3	19.1292	334.485	4.1281	7.29298e-06	0.0167012
patientAftTreat	CDnod2_mdp	control_mdp	HLA-DQB2	ENSG00000232629.4	12.1398	96.6278	2.99269	0.00235984	1
patientAftTreat	CDnod2_mdp	control_mdp	MIR155HG	ENSG00000234883.1	17.8447	70.9316	1.99093	0.00423382	1
patientAftTreat	CDnod2_mdp	control_mdp	HLA-DQA2	ENSG00000237541.3	26.045	278.102	3.41653	7.68429e-06	0.0167012
patientAftTreat	CDnod2_mdp	control_mdp	TIFAB	ENSG00000255833.1	3.4686	11.233	1.69531	0.00917283	1
patientAftTreat	CDnod2_mdp	control_mdp	CCL3L3	ENSG00000256515.3	12.8058	110.225	3.10557	0.00184616	0.985154
patientAftTreat	CDnod2_mdp	control_mdp	CTD-2135D7.5	ENSG00000262097.1	6.31848	0.216	-4.87048	0.00252391	1
patientAftTreat	CDnod2_mdp	control_mdp	NFE2L3P1	ENSG00000267497.1	0.627559	3.97761	2.66408	0.00392834	1
patientAftTreat	CDnod2_mdp	control_mdp	AC007228.9	ENSG00000268568.1	0.0374798	0.893897	4.57592	0.000388363	0.296845
patientAftTreat	CDwt_mdp	control_mdp	RUNX3	ENSG00000020633.14	8.59371	28.9616	1.75279	0.000967563	0.713178
patientAftTreat	CDwt_mdp	control_mdp	DSG2	ENSG00000046604.8	1.84324	6.30511	1.77428	0.000828205	0.638207
patientAftTreat	CDwt_mdp	control_mdp	NGFR	ENSG00000064300.4	0.166912	0.825893	2.30687	0.0060035	0.999999
patientAftTreat	CDwt_mdp	control_mdp	CST7	ENSG00000077984.4	13.4194	38.2429	1.51088	0.00663053	0.999999
patientAftTreat	CDwt_mdp	control_mdp	CCL22	ENSG00000102962.4	27.9829	131.708	2.23473	2.6108e-05	0.0673892
patientAftTreat	CDwt_mdp	control_mdp	SH3PXD2A	ENSG00000107957.11	0.378943	1.33928	1.8214	0.00593616	0.999999
patientAftTreat	CDwt_mdp	control_mdp	LMNB1	ENSG00000113368.6	19.0749	89.1979	2.22533	0.00273062	0.999999
patientAftTreat	CDwt_mdp	control_mdp	NR4A3	ENSG00000119508.13	8.61302	29.2256	1.76264	0.00131283	0.767462
patientAftTreat	CDwt_mdp	control_mdp	GPR31	ENSG00000120436.3	0.217233	1.31163	2.59405	0.00176048	0.852726
patientAftTreat	CDwt_mdp	control_mdp	MRC1	ENSG00000120586.4	9.12736	2.68788	-1.76373	0.000670509	0.568357
patientAftTreat	CDwt_mdp	control_mdp	LYPD3	ENSG00000124466.8	0.404606	1.76785	2.1274	0.00762898	0.999999
patientAftTreat	CDwt_mdp	control_mdp	IGSF3	ENSG00000143061.13	0.267221	1.16564	2.12502	0.00220136	0.956915
patientAftTreat	CDwt_mdp	control_mdp	S100A12	ENSG00000163221.7	270.759	109.22	-1.30977	0.00569579	0.999999
patientAftTreat	CDwt_mdp	control_mdp	NUAK2	ENSG00000163545.7	1.10038	4.46404	2.02035	0.0016576	0.851557
patientAftTreat	CDwt_mdp	control_mdp	CAMP	ENSG00000164047.3	71.2218	21.3939	-1.73512	0.00538749	0.999999
patientAftTreat	CDwt_mdp	control_mdp	FOXD4	ENSG00000170122.4	0.303027	1.89564	2.64517	0.000556108	0.529485
patientAftTreat	CDwt_mdp	control_mdp	C1QB	ENSG00000173369.11	6.94407	1.64808	-2.07499	0.00570393	0.999999
patientAftTreat	CDwt_mdp	control_mdp	MARCKSL1	ENSG00000175130.6	59.1346	156.401	1.40318	0.00515591	0.999999
patientAftTreat	CDwt_mdp	control_mdp	FUCA1	ENSG00000179163.11	65.0651	27.8938	-1.22194	0.00801786	0.999999
patientAftTreat	CDwt_mdp	control_mdp	ALOX15B	ENSG00000179593.11	2.56692	9.79344	1.93178	0.00210199	0.94885
patientAftTreat	CDwt_mdp	control_mdp	TNFSF15	ENSG00000181634.6	7.12353	1.21089	-2.55653	0.00117018	0.741645
patientAftTreat	CDwt_mdp	control_mdp	FOXD4L3	ENSG00000187559.4	0.864325	4.60234	2.41272	0.000172582	0.243815
patientAftTreat	CDwt_mdp	control_mdp	TMSB4XP8	ENSG00000187653.10	232.257	1059.66	2.1898	2.93021e-05	0.0673892
patientAftTreat	CDwt_mdp	control_mdp	ARL4C	ENSG00000188042.5	6.92436	34.8045	2.32952	8.74711e-05	0.164006
patientAftTreat	CDwt_mdp	control_mdp	NCCRP1	ENSG00000188505.4	2.45741	11.6905	2.25013	0.00010226	0.164006
patientAftTreat	CDwt_mdp	control_mdp	TPSB2	ENSG00000197253.8	1.12451	4.34405	1.94974	0.00833211	0.999999
patientAftTreat	CDwt_mdp	control_mdp	CRIP1	ENSG00000213145.5	17.3589	61.6902	1.82937	0.00831876	0.999999
patientAftTreat	CDwt_mdp	control_mdp	RPSAP53	ENSG00000214263.2	1.3241	0.0159442	-6.37584	0.00462877	0.999999
patientAftTreat	CDwt_mdp	control_mdp	ORM1	ENSG00000229314.4	14.782	3.44242	-2.10234	0.00294093	0.999999
patientAftTreat	CDwt_mdp	control_mdp	HLA-DRB6	ENSG00000229391.3	115.597	304.205	1.39594	0.00623819	0.999999
patientAftTreat	CDwt_mdp	control_mdp	CXCR2P1	ENSG00000229754.1	0.815054	3.1612	1.9555	0.00589409	0.999999
patientAftTreat	CDwt_mdp	control_mdp	RP11-184M15.1	ENSG00000248187.1	4.50482	0.935824	-2.26716	0.00149917	0.820368
patientAftTreat	CDwt_mdp	control_mdp	TIFAB	ENSG00000255833.1	3.42213	10.2161	1.57787	0.00118117	0.741645
patientAftTreat	CDwt_mdp	control_mdp	CCL3L3	ENSG00000256515.3	24.0624	100.246	2.05869	0.00171672	0.852726
patientBefTreat	CDnod2_ustim	CDwt_ustim	LILRB5	ENSG00000105609.11	6.79851	14.7178	1.11427	0.00595023	0.999998
patientBefTreat	CDnod2_ustim	CDwt_ustim	TMEM176B	ENSG00000106565.12	159.31	369.097	1.21216	0.00759275	0.999998
patientBefTreat	CDnod2_ustim	CDwt_ustim	CDC42EP1	ENSG00000128283.6	6.17746	2.321	-1.41227	0.00761227	0.999998
patientBefTreat	CDnod2_ustim	CDwt_ustim	CLEC10A	ENSG00000132514.9	66.8973	146.967	1.13547	0.00307025	0.999998
patientBefTreat	CDnod2_ustim	CDwt_ustim	KL	ENSG00000133116.6	0.745007	3.14542	2.07793	0.00424267	0.999998
patientBefTreat	CDnod2_ustim	CDwt_ustim	RGL1	ENSG00000143344.10	47.0888	86.7411	0.881331	0.00773909	0.999998
patientBefTreat	CDnod2_ustim	CDwt_ustim	SLC18B1	ENSG00000146409.6	11.555	27.2811	1.23939	0.00122713	0.698143
patientBefTreat	CDnod2_ustim	CDwt_ustim	VLDLR	ENSG00000147852.9	2.13754	0.336936	-2.66541	0.000469882	0.330388
patientBefTreat	CDnod2_ustim	CDwt_ustim	CLEC4F	ENSG00000152672.3	1.70812	0.212427	-3.00737	0.00477851	0.999998
patientBefTreat	CDnod2_ustim	CDwt_ustim	MARCKS	ENSG00000155130.5	51.486	101.443	0.978412	0.00126336	0.698143
patientBefTreat	CDnod2_ustim	CDwt_ustim	CXCL5	ENSG00000163735.6	6.04887	2.03294	-1.5731	0.00122836	0.698143
patientBefTreat	CDnod2_ustim	CDwt_ustim	GSDMA	ENSG00000167914.6	0.101803	0.868595	3.09291	0.00105173	0.639309
patientBefTreat	CDnod2_ustim	CDwt_ustim	GPR34	ENSG00000171659.9	17.1852	54.6154	1.66814	0.000142325	0.129772
patientBefTreat	CDnod2_ustim	CDwt_ustim	CST6	ENSG00000175315.2	5.43524	1.53178	-1.82713	0.00965432	0.999998
patientBefTreat	CDnod2_ustim	CDwt_ustim	MAF	ENSG00000178573.6	6.65441	15.6056	1.22968	0.0032732	0.999998
patientBefTreat	CDnod2_ustim	CDwt_ustim	GIMAP7	ENSG00000179144.4	33.7755	67.6768	1.00269	0.00762111	0.999998
patientBefTreat	CDnod2_ustim	CDwt_ustim	FUCA1	ENSG00000179163.11	127.068	269.952	1.0871	0.000701258	0.456719
patientBefTreat	CDnod2_ustim	CDwt_ustim	MAML2	ENSG00000184384.8	9.31654	17.253	0.888978	0.00593461	0.999998
patientBefTreat	CDnod2_ustim	CDwt_ustim	HLA-DRB6	ENSG00000229391.3	19.6531	102.019	2.376	4.05156e-07	0.00246281
patientBefTreat	CDnod2_ustim	CDwt_ustim	RP11-195E2.1	ENSG00000230847.4	0.176516	4.53666	4.68376	7.36208e-06	0.0134255
patientBefTreat	CDnod2_ustim	CDwt_ustim	FTLP2	ENSG00000232368.1	69.9408	200.285	1.51785	5.15865e-06	0.0104526
patientBefTreat	CDnod2_ustim	CDwt_ustim	RP11-262H14.3	ENSG00000234665.3	0.0275792	1.9746	6.16184	2.29159e-05	0.0321457
patientBefTreat	CDnod2_ustim	CDwt_ustim	HLA-DQA2	ENSG00000237541.3	17.1295	55.3269	1.6915	4.65109e-06	0.0104526
patientBefTreat	CDnod2_ustim	CDwt_ustim	MIF	ENSG00000240972.1	137.168	47.3018	-1.53598	0.000471052	0.330388
patientBefTreat	CDnod2_ustim	CDwt_ustim	MIR210HG	ENSG00000247095.2	21.4824	0.268392	-6.32267	3.35741e-06	0.00874652
patientBefTreat	CDnod2_ustim	CDwt_ustim	RN7SL2	ENSG00000265150.1	243.171	51.993	-2.22559	1.17939e-06	0.00537682
patientBefTreat	CDnod2_ustim	CDwt_ustim	RP11-879F14.2	ENSG00000267279.1	0.398558	0.00222605	-7.48416	1.80439e-05	0.0274207
patientBefTreat	CDnod2_ustim	CDwt_ustim	AC007228.9	ENSG00000268568.1	0.0505944	0.919404	4.18365	0.000132292	0.126972
patientBefTreat	CDnod2_ustim	control_ustim	ABP1	ENSG00000002726.15	4.62889	15.7726	1.76868	0.00487054	0.934884
patientBefTreat	CDnod2_ustim	control_ustim	PGLYRP1	ENSG00000008438.4	59.0887	9.58548	-2.62396	0.000125123	0.0909754
patientBefTreat	CDnod2_ustim	control_ustim	LXN	ENSG00000079257.3	15.9926	66.3826	2.0534	0.00163339	0.475342
patientBefTreat	CDnod2_ustim	control_ustim	SIGLEC1	ENSG00000088827.8	55.789	171.924	1.62372	0.00216798	0.592679
patientBefTreat	CDnod2_ustim	control_ustim	OLFM4	ENSG00000102837.5	20.347	1.26769	-4.00454	2.57676e-11	4.64925e-07
patientBefTreat	CDnod2_ustim	control_ustim	CCL22	ENSG00000102962.4	11.8162	31.5883	1.41863	0.000313547	0.157148
patientBefTreat	CDnod2_ustim	control_ustim	DDX58	ENSG00000107201.5	14.6936	36.6439	1.31838	0.0042989	0.871517
patientBefTreat	CDnod2_ustim	control_ustim	MS4A4A	ENSG00000110079.12	60.2713	165.756	1.45952	0.00562958	0.999994
patientBefTreat	CDnod2_ustim	control_ustim	LY86	ENSG00000112799.3	43.7245	97.4028	1.15552	0.00435869	0.873821
patientBefTreat	CDnod2_ustim	control_ustim	NR4A3	ENSG00000119508.13	4.93201	11.6145	1.23569	0.00842214	0.999994
patientBefTreat	CDnod2_ustim	control_ustim	KCNJ5	ENSG00000120457.6	3.4686	15.4921	2.15911	0.00354766	0.82815
patientBefTreat	CDnod2_ustim	control_ustim	GJA3	ENSG00000121743.3	0.033744	0.521881	3.95102	0.000169815	0.102132
patientBefTreat	CDnod2_ustim	control_ustim	HS3ST2	ENSG00000122254.6	7.20418	19.421	1.43071	0.00778647	0.999994
patientBefTreat	CDnod2_ustim	control_ustim	CRISP2	ENSG00000124490.9	1.1215	0.0814018	-3.78423	0.00613912	0.999994
patientBefTreat	CDnod2_ustim	control_ustim	FAM70A	ENSG00000125355.11	0.475395	2.73567	2.5247	0.00513741	0.975729
patientBefTreat	CDnod2_ustim	control_ustim	CCR7	ENSG00000126353.3	48.6154	150.47	1.62999	0.00106515	0.355897
patientBefTreat	CDnod2_ustim	control_ustim	IFI6	ENSG00000126709.10	349.393	1242.54	1.83037	2.25642e-05	0.0254453
patientBefTreat	CDnod2_ustim	control_ustim	OASL	ENSG00000135114.7	14.1082	36.3711	1.36626	0.00936625	0.999994
patientBefTreat	CDnod2_ustim	control_ustim	CYP27A1	ENSG00000135929.4	113.776	336.663	1.56511	0.00421588	0.871517
patientBefTreat	CDnod2_ustim	control_ustim	RTP4	ENSG00000136514.2	2.11299	6.62363	1.64834	0.00939799	0.999994
patientBefTreat	CDnod2_ustim	control_ustim	TXN	ENSG00000136810.8	45.9481	110.653	1.26797	0.00318803	0.787968
patientBefTreat	CDnod2_ustim	control_ustim	GMPR	ENSG00000137198.5	3.70255	18.7351	2.33915	0.00135369	0.428502
patientBefTreat	CDnod2_ustim	control_ustim	DUSP5	ENSG00000138166.4	13.4092	31.5123	1.23269	0.0014657	0.447336
patientBefTreat	CDnod2_ustim	control_ustim	HERC5	ENSG00000138646.4	20.9611	61.9813	1.56412	0.000223749	0.122336
patientBefTreat	CDnod2_ustim	control_ustim	PHLDA1	ENSG00000139289.8	5.78792	2.14066	-1.43499	0.00108901	0.357256
patientBefTreat	CDnod2_ustim	control_ustim	IFITM3	ENSG00000142089.10	102.162	800.225	2.96955	2.6572e-09	9.58877e-06
patientBefTreat	CDnod2_ustim	control_ustim	NLRP12	ENSG00000142405.15	9.19025	3.29644	-1.47919	0.00990613	0.999994
patientBefTreat	CDnod2_ustim	control_ustim	RGL1	ENSG00000143344.10	45.2529	117.034	1.37084	0.00441332	0.87505
patientBefTreat	CDnod2_ustim	control_ustim	SLC18B1	ENSG00000146409.6	11.1045	32.3311	1.54178	0.000674994	0.248549
patientBefTreat	CDnod2_ustim	control_ustim	LCN2	ENSG00000148346.7	161.08	29.6335	-2.44248	6.94854e-05	0.0626863
patientBefTreat	CDnod2_ustim	control_ustim	MARCKS	ENSG00000155130.5	49.4787	175.816	1.82919	2.10012e-05	0.0252616
patientBefTreat	CDnod2_ustim	control_ustim	GOLGA7B	ENSG00000155265.5	0.480364	0.0373846	-3.68361	0.00356877	0.82815
patientBefTreat	CDnod2_ustim	control_ustim	CXCL13	ENSG00000156234.7	1.66595	27.0062	4.01888	1.19927e-08	2.7048e-05
patientBefTreat	CDnod2_ustim	control_ustim	COLEC12	ENSG00000158270.10	12.6355	3.3523	-1.91426	0.000385555	0.178373
patientBefTreat	CDnod2_ustim	control_ustim	CDA	ENSG00000158825.5	30.4474	10.3623	-1.55498	0.00414491	0.871517
patientBefTreat	CDnod2_ustim	control_ustim	LY6E	ENSG00000160932.6	111.54	487.809	2.12876	0.00387812	0.853328
patientBefTreat	CDnod2_ustim	control_ustim	HESX1	ENSG00000163666.4	0.858381	7.49416	3.12608	0.00418526	0.871517
patientBefTreat	CDnod2_ustim	control_ustim	CAMP	ENSG00000164047.3	164.117	19.4761	-3.07495	4.79003e-10	2.71058e-06
patientBefTreat	CDnod2_ustim	control_ustim	GJB2	ENSG00000165474.5	0.663524	8.20632	3.62852	3.64072e-09	1.09482e-05
patientBefTreat	CDnod2_ustim	control_ustim	IFI27	ENSG00000165949.8	2.57966	65.5514	4.66737	0.000770828	0.278161
patientBefTreat	CDnod2_ustim	control_ustim	B3GNT2	ENSG00000170340.10	16.1788	32.7956	1.01939	0.00908678	0.999994
patientBefTreat	CDnod2_ustim	control_ustim	NUPR1	ENSG00000176046.7	9.76338	47.8453	2.29292	0.000402517	0.181566
patientBefTreat	CDnod2_ustim	control_ustim	BASP1	ENSG00000176788.6	65.2853	174.098	1.41507	0.000145347	0.0936604
patientBefTreat	CDnod2_ustim	control_ustim	PGBD5	ENSG00000177614.5	3.12117	0.500739	-2.63996	0.000586336	0.220401
patientBefTreat	CDnod2_ustim	control_ustim	FZD2	ENSG00000180340.5	7.80806	17.5916	1.17185	0.00728336	0.999994
patientBefTreat	CDnod2_ustim	control_ustim	P2RY13	ENSG00000181631.6	10.0079	2.81789	-1.82845	0.00326651	0.796456
patientBefTreat	CDnod2_ustim	control_ustim	FAM101B	ENSG00000183688.4	16.6702	5.38133	-1.63124	0.000136138	0.0909754
patientBefTreat	CDnod2_ustim	control_ustim	MRC1L1	ENSG00000183748.4	15.5202	43.2619	1.47895	0.000184974	0.104296
patientBefTreat	CDnod2_ustim	control_ustim	USP18	ENSG00000184979.9	3.4155	14.9281	2.12787	6.63954e-05	0.0626862
patientBefTreat	CDnod2_ustim	control_ustim	GPRIN3	ENSG00000185477.3	9.45017	3.79881	-1.31479	0.00117644	0.379043
patientBefTreat	CDnod2_ustim	control_ustim	IFITM1	ENSG00000185885.11	6.97122	39.0383	2.48541	0.00630782	0.999994
patientBefTreat	CDnod2_ustim	control_ustim	ISG15	ENSG00000187608.5	64.7633	256.709	1.98688	2.35902e-07	0.000425637
patientBefTreat	CDnod2_ustim	control_ustim	NCCRP1	ENSG00000188505.4	2.97855	11.44	1.9414	0.000535638	0.214767
patientBefTreat	CDnod2_ustim	control_ustim	PRTN3	ENSG00000196415.4	1.5735	0.19746	-2.99434	0.00611787	0.999994
patientBefTreat	CDnod2_ustim	control_ustim	PDCD1LG2	ENSG00000197646.6	1.07024	4.759	2.15272	0.00143569	0.446624
patientBefTreat	CDnod2_ustim	control_ustim	AC004988.1	ENSG00000203446.2	1.27485	5.04056	1.98325	0.00748002	0.999994
patientBefTreat	CDnod2_ustim	control_ustim	LGMNP1	ENSG00000214269.3	38.4448	97.226	1.33855	0.000378218	0.178373
patientBefTreat	CDnod2_ustim	control_ustim	RP11-467L13.5	ENSG00000223722.2	17.7441	145.089	3.03153	5.42081e-09	1.39725e-05
patientBefTreat	CDnod2_ustim	control_ustim	HLA-DRB6	ENSG00000229391.3	18.8869	174.008	3.2037	2.59475e-10	2.34086e-06
patientBefTreat	CDnod2_ustim	control_ustim	RP4-725G10.3	ENSG00000230191.1	20.8337	93.0672	2.15935	6.1788e-05	0.0619356
patientBefTreat	CDnod2_ustim	control_ustim	FTLP2	ENSG00000232368.1	67.2139	190.684	1.50435	0.000132335	0.0909754
patientBefTreat	CDnod2_ustim	control_ustim	FTH1P23	ENSG00000242960.1	158.721	305.267	0.943581	0.00861482	0.999994
patientBefTreat	CDnod2_ustim	control_ustim	TIFAB	ENSG00000255833.1	3.27945	10.4238	1.66835	0.000182672	0.104296
patientBefTreat	CDnod2_ustim	control_ustim	RP11-368J21.3	ENSG00000257838.1	1.93121	5.64966	1.54866	0.00900818	0.999994
patientBefTreat	CDnod2_ustim	control_ustim	RP11-389C8.2	ENSG00000261269.1	0.833086	3.21986	1.95046	0.00233372	0.628466
patientBefTreat	CDnod2_ustim	control_ustim	RP11-102F4.3	ENSG00000261658.1	0.306517	1.11399	1.8617	0.00998709	0.999994
patientBefTreat	CDnod2_ustim	control_ustim	AC007228.9	ENSG00000268568.1	0.0486218	0.890976	4.19571	0.000256715	0.136233
patientBefTreat	CDwt_ustim	control_ustim	PGLYRP1	ENSG00000008438.4	37.8658	9.4924	-1.99605	0.00342264	0.761263
patientBefTreat	CDwt_ustim	control_ustim	LTF	ENSG00000012223.7	260.536	58.4389	-2.15648	0.000454948	0.167272
patientBefTreat	CDwt_ustim	control_ustim	TRAF1	ENSG00000056558.6	6.25122	18.0364	1.5287	0.000273156	0.114446
patientBefTreat	CDwt_ustim	control_ustim	FSCN1	ENSG00000075618.12	4.63402	26.9508	2.53999	0.000108376	0.0723148
patientBefTreat	CDwt_ustim	control_ustim	LAMP3	ENSG00000078081.3	17.8977	88.4404	2.30494	0.000856468	0.264141
patientBefTreat	CDwt_ustim	control_ustim	LXN	ENSG00000079257.3	21.032	65.738	1.64414	0.00155552	0.400347
patientBefTreat	CDwt_ustim	control_ustim	CD59	ENSG00000085063.10	47.6708	174.618	1.87302	0.00352248	0.76459
patientBefTreat	CDwt_ustim	control_ustim	RGS1	ENSG00000090104.7	7.09458	25.5783	1.85013	2.20885e-05	0.0221081
patientBefTreat	CDwt_ustim	control_ustim	CRISP3	ENSG00000096006.7	43.4326	8.63405	-2.33067	0.00023191	0.101905
patientBefTreat	CDwt_ustim	control_ustim	CCL22	ENSG00000102962.4	5.82357	31.2815	2.42534	7.34851e-10	3.30977e-06
patientBefTreat	CDwt_ustim	control_ustim	DDX58	ENSG00000107201.5	15.8985	36.2881	1.1906	0.00755377	0.999991
patientBefTreat	CDwt_ustim	control_ustim	STEAP3	ENSG00000115107.15	1.24703	5.18109	2.05476	7.3382e-05	0.0591565
patientBefTreat	CDwt_ustim	control_ustim	NR4A3	ENSG00000119508.13	3.61447	11.5018	1.67	0.000206592	0.095435
patientBefTreat	CDwt_ustim	control_ustim	DUSP4	ENSG00000120875.4	0.501228	2.45244	2.29068	0.000518674	0.186889
patientBefTreat	CDwt_ustim	control_ustim	CD93	ENSG00000125810.9	8.8205	3.70635	-1.25086	0.00170696	0.433135
patientBefTreat	CDwt_ustim	control_ustim	CCR7	ENSG00000126353.3	36.1561	149.009	2.04308	0.000129612	0.0763868
patientBefTreat	CDwt_ustim	control_ustim	IFI6	ENSG00000126709.10	314.116	1230.48	1.96985	3.28594e-06	0.00485585
patientBefTreat	CDwt_ustim	control_ustim	APOE	ENSG00000130203.5	4.77965	20.9249	2.13024	0.00456593	0.93477
patientBefTreat	CDwt_ustim	control_ustim	IDO1	ENSG00000131203.8	42.8509	171.702	2.0025	0.00259386	0.61488
patientBefTreat	CDwt_ustim	control_ustim	TXN	ENSG00000136810.8	48.8412	109.579	1.1658	0.00843492	0.999991
patientBefTreat	CDwt_ustim	control_ustim	GMPR	ENSG00000137198.5	5.53724	18.5531	1.74443	0.00729279	0.999991
patientBefTreat	CDwt_ustim	control_ustim	DUSP5	ENSG00000138166.4	8.52929	31.2063	1.87134	1.35697e-06	0.00238097
patientBefTreat	CDwt_ustim	control_ustim	HERC5	ENSG00000138646.4	22.8279	61.3794	1.42696	0.000575542	0.195641
patientBefTreat	CDwt_ustim	control_ustim	IFITM3	ENSG00000142089.10	151.402	792.454	2.38794	6.04996e-07	0.00121107
patientBefTreat	CDwt_ustim	control_ustim	S100A8	ENSG00000143546.5	1800.21	717.93	-1.32625	0.000647284	0.208657
patientBefTreat	CDwt_ustim	control_ustim	LCN2	ENSG00000148346.7	137.759	29.3457	-2.23092	0.000117635	0.073653
patientBefTreat	CDwt_ustim	control_ustim	SERPING1	ENSG00000149131.11	12.6116	45.2285	1.84248	0.00281628	0.650487
patientBefTreat	CDwt_ustim	control_ustim	CD8A	ENSG00000153563.11	1.63471	0.148797	-3.45761	0.00130762	0.35694
patientBefTreat	CDwt_ustim	control_ustim	NRGN	ENSG00000154146.6	21.8628	9.06416	-1.27024	0.00590405	0.999991
patientBefTreat	CDwt_ustim	control_ustim	KCNMA1	ENSG00000156113.14	0.203532	9.95313	5.61182	1.85819e-05	0.0196924
patientBefTreat	CDwt_ustim	control_ustim	COLEC12	ENSG00000158270.10	10.7471	3.31974	-1.69481	0.00126907	0.351747
patientBefTreat	CDwt_ustim	control_ustim	LY6E	ENSG00000160932.6	92.9202	483.072	2.37817	0.000398151	0.152619
patientBefTreat	CDwt_ustim	control_ustim	NEURL3	ENSG00000163121.5	0.107495	1.06013	3.3019	0.00437158	0.905269
patientBefTreat	CDwt_ustim	control_ustim	S100A9	ENSG00000163220.10	1361.44	657.693	-1.04965	0.00953049	0.999991
patientBefTreat	CDwt_ustim	control_ustim	S100A12	ENSG00000163221.7	253.052	92.593	-1.45046	0.000148398	0.0763868
patientBefTreat	CDwt_ustim	control_ustim	CAMP	ENSG00000164047.3	113.034	19.287	-2.55106	7.90657e-08	0.000203492
patientBefTreat	CDwt_ustim	control_ustim	IFI27	ENSG00000165949.8	5.56236	64.9148	3.54478	0.00124608	0.350773
patientBefTreat	CDwt_ustim	control_ustim	CEBPB	ENSG00000172216.4	39.4489	85.1104	1.10935	0.00105698	0.312173
patientBefTreat	CDwt_ustim	control_ustim	SYNPO2	ENSG00000172403.6	0.145447	0.888214	2.61041	0.00649984	0.999991
patientBefTreat	CDwt_ustim	control_ustim	MARCKSL1	ENSG00000175130.6	16.2614	32.5523	1.0013	0.00852984	0.999991
patientBefTreat	CDwt_ustim	control_ustim	NUPR1	ENSG00000176046.7	9.20155	47.3807	2.36435	0.000142736	0.0763868
patientBefTreat	CDwt_ustim	control_ustim	BASP1	ENSG00000176788.6	85.4466	172.407	1.01273	0.00416246	0.871988
patientBefTreat	CDwt_ustim	control_ustim	C17orf96	ENSG00000179294.5	0.26561	1.35903	2.35519	0.000987527	0.296521
patientBefTreat	CDwt_ustim	control_ustim	FCER1A	ENSG00000179639.6	84.5422	26.8277	-1.65595	0.00149201	0.389565
patientBefTreat	CDwt_ustim	control_ustim	HIST1H2BC	ENSG00000180596.6	2.39629	9.18198	1.938	0.00900277	0.999991
patientBefTreat	CDwt_ustim	control_ustim	P2RY13	ENSG00000181631.6	8.47533	2.79053	-1.60273	0.00827811	0.999991
patientBefTreat	CDwt_ustim	control_ustim	VMO1	ENSG00000182853.7	149.351	321.067	1.10417	0.00502191	0.999991
patientBefTreat	CDwt_ustim	control_ustim	USP18	ENSG00000184979.9	4.30661	14.7832	1.77933	0.000383536	0.150213
patientBefTreat	CDwt_ustim	control_ustim	IRF7	ENSG00000185507.14	35.2838	95.2281	1.43238	0.00351147	0.76459
patientBefTreat	CDwt_ustim	control_ustim	ISG15	ENSG00000187608.5	61.261	254.216	2.05301	2.53086e-08	7.59933e-05
patientBefTreat	CDwt_ustim	control_ustim	ARL4C	ENSG00000188042.5	15.4407	45.4441	1.55736	0.000244612	0.104927
patientBefTreat	CDwt_ustim	control_ustim	NCCRP1	ENSG00000188505.4	2.91291	11.3289	1.95947	0.00013592	0.0763868
patientBefTreat	CDwt_ustim	control_ustim	TPSB2	ENSG00000197253.8	1.37025	4.86212	1.82715	0.00741242	0.999991
patientBefTreat	CDwt_ustim	control_ustim	PDCD1LG2	ENSG00000197646.6	1.05058	4.71279	2.1654	0.00204258	0.497287
patientBefTreat	CDwt_ustim	control_ustim	RP11-467L13.5	ENSG00000223722.2	28.7914	143.681	2.31915	1.45375e-06	0.00238097
patientBefTreat	CDwt_ustim	control_ustim	ORM1	ENSG00000229314.4	11.6595	1.72404	-2.75765	7.55218e-05	0.0591565
patientBefTreat	CDwt_ustim	control_ustim	RP4-725G10.3	ENSG00000230191.1	23.6837	92.1635	1.9603	0.000184776	0.0899711
patientBefTreat	CDwt_ustim	control_ustim	RP11-195E2.1	ENSG00000230847.4	4.31459	0.187826	-4.52176	0.000118558	0.073653
patientBefTreat	CDwt_ustim	control_ustim	TIFAB	ENSG00000255833.1	3.26433	10.3225	1.66094	0.000300496	0.120305
patientBefTreat	CDwt_ustim	control_ustim	RP11-368J21.3	ENSG00000257838.1	1.76373	5.5948	1.66546	0.00337727	0.760562
treat	CDnod2_mdp	CDnod2_ustim	CCL3	ENSG00000006075.11	163.87	21.4209	-2.93547	4.62876e-05	0.0397765
treat	CDnod2_mdp	CDnod2_ustim	TRAF1	ENSG00000056558.6	98.4147	10.4852	-3.23052	3.25851e-07	0.000653367
treat	CDnod2_mdp	CDnod2_ustim	DGAT2	ENSG00000062282.9	12.8109	3.24753	-1.97996	0.00595059	0.999998
treat	CDnod2_mdp	CDnod2_ustim	ITGB8	ENSG00000105855.4	3.31712	0.387002	-3.09952	0.00272336	0.999998
treat	CDnod2_mdp	CDnod2_ustim	TNFAIP6	ENSG00000123610.3	57.094	5.3439	-3.41738	0.000712809	0.39941
treat	CDnod2_mdp	CDnod2_ustim	CCL4	ENSG00000129277.9	308.614	25.5158	-3.59634	7.79209e-06	0.010044
treat	CDnod2_mdp	CDnod2_ustim	IRAK2	ENSG00000134070.4	34.88	3.86448	-3.17405	1.99773e-07	0.000467298
treat	CDnod2_mdp	CDnod2_ustim	MYC	ENSG00000136997.10	19.2273	2.98101	-2.68928	1.88356e-05	0.0188838
treat	CDnod2_mdp	CDnod2_ustim	SGPP2	ENSG00000163082.9	42.662	1.41255	-4.91658	4.78173e-12	2.87637e-08
treat	CDnod2_mdp	CDnod2_ustim	CCL23	ENSG00000167236.2	6.42434	0.296554	-4.43718	0.00747245	0.999998
treat	CDnod2_mdp	CDnod2_ustim	CLIC4	ENSG00000169504.10	42.2366	12.8552	-1.71614	0.00151771	0.668015
treat	CDnod2_mdp	CDnod2_ustim	MARCKSL1	ENSG00000175130.6	80.8825	23.271	-1.7973	0.000730384	0.39941
treat	CDnod2_mdp	CDnod2_ustim	FCER1A	ENSG00000179639.6	11.1661	52.0867	2.22178	0.0028696	0.999998
treat	CDnod2_mdp	CDnod2_ustim	TNFRSF4	ENSG00000186827.6	35.3202	1.89396	-4.22101	0.00360237	0.999998
treat	CDnod2_mdp	CDnod2_ustim	TNFRSF18	ENSG00000186891.9	44.5404	5.76971	-2.94854	0.00174747	0.685541
treat	CDnod2_mdp	CDnod2_ustim	DLL1	ENSG00000198719.7	3.16815	0.556568	-2.50901	0.00251339	0.944929
treat	CDnod2_mdp	CDnod2_ustim	FTH1P12	ENSG00000213362.3	192.081	1.91619	-6.64734	0	0
treat	CDnod2_mdp	CDnod2_ustim	FTH1P10	ENSG00000223361.5	3694.81	553.359	-2.73921	0.00345129	0.999998
treat	CDnod2_mdp	CDnod2_ustim	FTH1P20	ENSG00000226564.1	1824.83	349.978	-2.38242	5.8347e-05	0.043872
treat	CDnod2_mdp	CDnod2_ustim	RP3-437C15.1	ENSG00000232702.2	1735.87	249.215	-2.8002	2.63875e-05	0.0238094
treat	CDnod2_mdp	CDnod2_ustim	MIR155HG	ENSG00000234883.1	21.0725	1.61458	-3.70613	2.07158e-07	0.000467298
treat	CDnod2_mdp	CDnod2_ustim	FTH1P23	ENSG00000242960.1	576.567	157.04	-1.87636	0.00024855	0.166124
treat	CDnod2_mdp	CDnod2_ustim	hsa-mir-146a	ENSG00000253522.1	13.2332	2.98465	-2.14853	0.00056748	0.330346
treat	CDnod2_mdp	CDnod2_ustim	ETV3L	ENSG00000253831.1	2.21374	0.154505	-3.84076	8.10837e-05	0.0585295
treat	CDnod2_mdp	CDnod2_ustim	RP11-79H23.3	ENSG00000261618.1	0.247951	0.0139499	-4.15173	0.00483523	1
treat	CDwt_mdp	CDwt_ustim	FGR	ENSG00000000938.7	219.055	100.237	-1.12788	0.00978046	0.15448
treat	CDwt_mdp	CDwt_ustim	CFLAR	ENSG00000003402.14	399.346	108.817	-1.87574	0.00311116	0.0629433
treat	CDwt_mdp	CDwt_ustim	PDK4	ENSG00000004799.7	9.42221	73.3938	2.96152	2.05554e-07	1.80546e-05
treat	CDwt_mdp	CDwt_ustim	CCL3	ENSG00000006075.11	560.413	10.8198	-5.69475	0	0
treat	CDwt_mdp	CDwt_ustim	TNFRSF12A	ENSG00000006327.9	11.5045	1.64196	-2.80871	3.1671e-05	0.00144007
treat	CDwt_mdp	CDwt_ustim	CAMK1G	ENSG00000008118.5	1.27787	0.0363443	-5.13587	0.00031974	0.0102625
treat	CDwt_mdp	CDwt_ustim	ETV7	ENSG00000010030.9	2.75209	0.412725	-2.73727	0.00818002	0.13488
treat	CDwt_mdp	CDwt_ustim	STARD3NL	ENSG00000010270.9	74.2635	22.9657	-1.69317	1.00526e-05	0.000532374
treat	CDwt_mdp	CDwt_ustim	IFFO1	ENSG00000010295.14	21.3178	60.4725	1.50422	0.000256792	0.00854675
treat	CDwt_mdp	CDwt_ustim	HFE	ENSG00000010704.14	3.39579	20.1062	2.56582	0.000681033	0.0188947
treat	CDwt_mdp	CDwt_ustim	HIVEP2	ENSG00000010818.4	13.2384	1.80944	-2.87112	2.22045e-16	1.08058e-13
treat	CDwt_mdp	CDwt_ustim	PLAUR	ENSG00000011422.7	235.452	55.11	-2.09504	1.6635e-06	0.000117463
treat	CDwt_mdp	CDwt_ustim	ELOVL5	ENSG00000012660.9	100.199	21.9808	-2.18855	4.33346e-05	0.0018985
treat	CDwt_mdp	CDwt_ustim	EHD3	ENSG00000013016.10	0.0768793	0.927009	3.59192	5.79837e-05	0.0024224
treat	CDwt_mdp	CDwt_ustim	MAMLD1	ENSG00000013619.9	17.4381	0.353707	-5.62354	4.96642e-07	4.0101e-05
treat	CDwt_mdp	CDwt_ustim	BID	ENSG00000015475.14	289.31	47.128	-2.61796	6.97916e-06	0.00039394
treat	CDwt_mdp	CDwt_ustim	XYLT2	ENSG00000015532.5	0.507271	2.87523	2.50285	0.00532874	0.097213
treat	CDwt_mdp	CDwt_ustim	HGF	ENSG00000019991.11	6.42134	28.1532	2.13235	0.00341087	0.0676389
treat	CDwt_mdp	CDwt_ustim	SLC45A4	ENSG00000022567.5	1.87816	22.5729	3.5872	5.83963e-06	0.00034383
treat	CDwt_mdp	CDwt_ustim	AKAP11	ENSG00000023516.7	5.246	9.79369	0.900634	0.00425647	0.0811886
treat	CDwt_mdp	CDwt_ustim	CCDC28A	ENSG00000024862.12	6.8973	18.5747	1.42923	0.000866608	0.0229473
treat	CDwt_mdp	CDwt_ustim	VIM	ENSG00000026025.9	3767.69	627.124	-2.58686	1.18843e-05	0.00061899
treat	CDwt_mdp	CDwt_ustim	SLAMF7	ENSG00000026751.11	750.5	64.3744	-3.54329	4.29031e-08	4.24458e-06
treat	CDwt_mdp	CDwt_ustim	MAP2K3	ENSG00000034152.14	125.509	27.9015	-2.16938	0.000363857	0.011335
treat	CDwt_mdp	CDwt_ustim	TIMP2	ENSG00000035862.8	32.6428	136.533	2.06441	5.05401e-10	7.52087e-08
treat	CDwt_mdp	CDwt_ustim	METTL1	ENSG00000037897.12	63.7456	4.43585	-3.84504	0.00785829	0.131239
treat	CDwt_mdp	CDwt_ustim	LCP2	ENSG00000043462.7	173.075	58.342	-1.56879	0.00349789	0.0691427
treat	CDwt_mdp	CDwt_ustim	HSPA5	ENSG00000044574.7	259.414	120.591	-1.10514	0.000794796	0.021328
treat	CDwt_mdp	CDwt_ustim	CELF2	ENSG00000048740.11	11.115	33.9054	1.609	0.000125081	0.00457764
treat	CDwt_mdp	CDwt_ustim	KITLG	ENSG00000049130.8	4.40243	0.552393	-2.99453	0.000303723	0.00985707
treat	CDwt_mdp	CDwt_ustim	TNFRSF9	ENSG00000049249.4	20.3855	0.630665	-5.01452	3.06e-08	3.09541e-06
treat	CDwt_mdp	CDwt_ustim	RCN1	ENSG00000049449.3	31.7415	4.52708	-2.80972	0.00205675	0.0452183
treat	CDwt_mdp	CDwt_ustim	NFE2L3	ENSG00000050344.7	14.3065	5.0932	-1.49002	5.19837e-05	0.00222476
treat	CDwt_mdp	CDwt_ustim	TNIP3	ENSG00000050730.11	22.4172	0.0383693	-9.19043	2.06995e-08	2.16695e-06
treat	CDwt_mdp	CDwt_ustim	COL23A1	ENSG00000050767.11	2.27884	6.07788	1.41527	0.00778685	0.130186
treat	CDwt_mdp	CDwt_ustim	CUL1	ENSG00000055130.10	35.3137	17.7932	-0.988906	0.00369772	0.0723708
treat	CDwt_mdp	CDwt_ustim	TRAF1	ENSG00000056558.6	266.816	5.54281	-5.58908	0	0
treat	CDwt_mdp	CDwt_ustim	GNA15	ENSG00000060558.3	53.9433	27.6694	-0.963151	0.00682135	0.118329
treat	CDwt_mdp	CDwt_ustim	DGAT2	ENSG00000062282.9	17.0774	2.28742	-2.9003	3.86122e-09	4.63501e-07
treat	CDwt_mdp	CDwt_ustim	MRPS24	ENSG00000062582.9	48.8666	23.7277	-1.04227	0.00848174	0.13821
treat	CDwt_mdp	CDwt_ustim	ANKS1A	ENSG00000064999.12	1.37277	5.09063	1.89076	0.000448054	0.0135591
treat	CDwt_mdp	CDwt_ustim	GNAI3	ENSG00000065135.7	59.5483	32.7539	-0.862392	0.00280681	0.0580913
treat	CDwt_mdp	CDwt_ustim	TRAM2	ENSG00000065308.4	0.808307	4.68808	2.53602	6.88484e-08	6.62933e-06
treat	CDwt_mdp	CDwt_ustim	ME1	ENSG00000065833.7	7.51711	2.49801	-1.5894	0.00313423	0.0633389
treat	CDwt_mdp	CDwt_ustim	MTHFD2	ENSG00000065911.7	88.7922	26.2477	-1.75824	4.21165e-05	0.0018587
treat	CDwt_mdp	CDwt_ustim	MSANTD3	ENSG00000066697.10	50.8175	1.45842	-5.12285	1.56074e-09	2.11299e-07
treat	CDwt_mdp	CDwt_ustim	DNTTIP2	ENSG00000067334.8	102.395	27.9982	-1.87074	6.23624e-05	0.00257545
treat	CDwt_mdp	CDwt_ustim	PDK3	ENSG00000067992.8	1.22055	6.03289	2.30532	0.000166123	0.00583082
treat	CDwt_mdp	CDwt_ustim	RASSF1	ENSG00000068028.13	13.1347	30.4963	1.21525	0.00158829	0.037093
treat	CDwt_mdp	CDwt_ustim	KIAA1107	ENSG00000069712.9	0.0692565	0.346711	2.32371	0.00622999	0.110411
treat	CDwt_mdp	CDwt_ustim	MGAT4A	ENSG00000071073.6	3.81875	35.4136	3.21313	0.0068614	0.118795
treat	CDwt_mdp	CDwt_ustim	CYBRD1	ENSG00000071967.7	5.78081	29.0342	2.32841	6.15183e-05	0.00254644
treat	CDwt_mdp	CDwt_ustim	SIDT1	ENSG00000072858.6	0.8321	6.44035	2.95231	0.00774958	0.130046
treat	CDwt_mdp	CDwt_ustim	PVR	ENSG00000073008.9	39.5343	10.5322	-1.9083	0.00878586	0.141755
treat	CDwt_mdp	CDwt_ustim	SCARB1	ENSG00000073060.9	3.29706	16.7173	2.34209	0.00115156	0.0286792
treat	CDwt_mdp	CDwt_ustim	NLE1	ENSG00000073536.13	3.89878	0.85723	-2.18527	0.00874487	0.14122
treat	CDwt_mdp	CDwt_ustim	DHRS9	ENSG00000073737.11	48.886	116.423	1.25189	0.00211624	0.0461878
treat	CDwt_mdp	CDwt_ustim	VDAC1P1	ENSG00000073905.7	82.6144	28.5181	-1.53452	8.53311e-06	0.000465598
treat	CDwt_mdp	CDwt_ustim	SRI	ENSG00000075142.9	125.088	47.5943	-1.39408	0.00867446	0.140461
treat	CDwt_mdp	CDwt_ustim	SEMA3A	ENSG00000075213.5	3.16251	0.28776	-3.45813	0.00191832	0.0428201
treat	CDwt_mdp	CDwt_ustim	FNDC3B	ENSG00000075420.8	110.117	13.967	-2.97895	0.00812804	0.134269
treat	CDwt_mdp	CDwt_ustim	FSCN1	ENSG00000075618.12	41.2817	4.10887	-3.32869	0.000139114	0.00501983
treat	CDwt_mdp	CDwt_ustim	NFKB2	ENSG00000077150.13	170.278	34.0746	-2.32113	5.37943e-06	0.000327237
treat	CDwt_mdp	CDwt_ustim	APBB1IP	ENSG00000077420.10	15.4248	29.688	0.94463	0.00637934	0.112284
treat	CDwt_mdp	CDwt_ustim	LAMP3	ENSG00000078081.3	73.4791	15.8694	-2.21109	8.90691e-06	0.000483066
treat	CDwt_mdp	CDwt_ustim	SYNJ2	ENSG00000078269.9	8.38957	0.468618	-4.16211	0.000209668	0.00718087
treat	CDwt_mdp	CDwt_ustim	EDN1	ENSG00000078401.6	3.08469	0.291087	-3.4056	2.80852e-06	0.000186247
treat	CDwt_mdp	CDwt_ustim	TP53INP2	ENSG00000078804.8	13.0317	3.47076	-1.9087	3.23011e-05	0.00146134
treat	CDwt_mdp	CDwt_ustim	SDF4	ENSG00000078808.11	190.094	68.5757	-1.47094	0.000477779	0.0142905
treat	CDwt_mdp	CDwt_ustim	KEAP1	ENSG00000079999.9	118.154	42.8587	-1.46301	0.00450921	0.0850186
treat	CDwt_mdp	CDwt_ustim	CXCL2	ENSG00000081041.7	57.0986	17.095	-1.73988	1.99097e-05	0.000974169
treat	CDwt_mdp	CDwt_ustim	EIF3I	ENSG00000084623.7	92.8277	46.8064	-0.987849	0.0076183	0.128253
treat	CDwt_mdp	CDwt_ustim	TXLNA	ENSG00000084652.11	25.4617	13.515	-0.913762	0.00484634	0.0902412
treat	CDwt_mdp	CDwt_ustim	RAB10	ENSG00000084733.6	282.953	86.1427	-1.71576	0.00139387	0.0331546
treat	CDwt_mdp	CDwt_ustim	CD82	ENSG00000085117.7	240.109	42.9391	-2.48333	7.0355e-07	5.46125e-05
treat	CDwt_mdp	CDwt_ustim	TAF9	ENSG00000085231.9	145.272	62.9934	-1.20549	0.0041869	0.0801162
treat	CDwt_mdp	CDwt_ustim	SLC25A24	ENSG00000085491.11	56.7121	30.9856	-0.87206	0.00807229	0.133471
treat	CDwt_mdp	CDwt_ustim	DNAJA1	ENSG00000086061.11	179.174	56.0649	-1.67619	0.000132806	0.0048309
treat	CDwt_mdp	CDwt_ustim	B4GALT1	ENSG00000086062.8	95.2167	30.8237	-1.62717	0.00143545	0.0340087
treat	CDwt_mdp	CDwt_ustim	SNX10	ENSG00000086300.11	70.4538	24.3008	-1.53567	0.00279503	0.0579808
treat	CDwt_mdp	CDwt_ustim	PPP1R15A	ENSG00000087074.7	191.307	50.9283	-1.90935	2.91359e-10	4.44594e-08
treat	CDwt_mdp	CDwt_ustim	NOP14	ENSG00000087269.11	23.0834	10.4643	-1.14138	0.00399066	0.0771814
treat	CDwt_mdp	CDwt_ustim	CASS4	ENSG00000087589.12	1.69617	9.38848	2.46861	3.062e-06	0.000200489
treat	CDwt_mdp	CDwt_ustim	P2RX7	ENSG00000089041.11	167.556	21.5304	-2.96019	2.79938e-06	0.000186247
treat	CDwt_mdp	CDwt_ustim	ESF1	ENSG00000089048.10	11.4364	5.12014	-1.15937	0.00204477	0.045065
treat	CDwt_mdp	CDwt_ustim	TRMT6	ENSG00000089195.10	24.6574	6.97052	-1.82268	0.000114455	0.00426488
treat	CDwt_mdp	CDwt_ustim	GRAMD1A	ENSG00000089351.9	139.463	12.7258	-3.45405	8.17562e-05	0.00324251
treat	CDwt_mdp	CDwt_ustim	RGS1	ENSG00000090104.7	16.3427	6.2906	-1.37738	0.00262964	0.05525
treat	CDwt_mdp	CDwt_ustim	YPEL3	ENSG00000090238.7	4.10941	67.8266	4.04485	0.00598433	0.106687
treat	CDwt_mdp	CDwt_ustim	ICAM1	ENSG00000090339.4	197.738	26.4003	-2.90497	4.38343e-06	0.000273107
treat	CDwt_mdp	CDwt_ustim	NLRC4	ENSG00000091106.14	9.59224	29.5628	1.62385	2.81346e-06	0.000186247
treat	CDwt_mdp	CDwt_ustim	DLD	ENSG00000091140.6	57.2942	23.6623	-1.2758	0.00951185	0.151299
treat	CDwt_mdp	CDwt_ustim	MLTK	ENSG00000091436.12	49.2774	13.1727	-1.90338	8.9186e-05	0.00346096
treat	CDwt_mdp	CDwt_ustim	CD200	ENSG00000091972.13	2.37866	0.64468	-1.88349	0.00572448	0.102869
treat	CDwt_mdp	CDwt_ustim	HNRNPC	ENSG00000092199.13	573.531	255.865	-1.16449	0.0082145	0.135057
treat	CDwt_mdp	CDwt_ustim	EZR	ENSG00000092820.13	55.8218	23.3926	-1.25478	0.0011004	0.027673
treat	CDwt_mdp	CDwt_ustim	EIF2C1	ENSG00000092847.6	1.70709	6.40025	1.90659	3.6258e-05	0.00161599
treat	CDwt_mdp	CDwt_ustim	MSH2	ENSG00000095002.8	0.736092	3.66721	2.31673	0.000631938	0.0178349
treat	CDwt_mdp	CDwt_ustim	MAP3K1	ENSG00000095015.5	11.716	27.4675	1.22925	0.000553917	0.0161389
treat	CDwt_mdp	CDwt_ustim	SH2D3C	ENSG00000095370.14	0.954475	7.31577	2.93823	0.000117809	0.00434901
treat	CDwt_mdp	CDwt_ustim	FKBP5	ENSG00000096060.9	79.3851	36.837	-1.10771	0.00252634	0.0536429
treat	CDwt_mdp	CDwt_ustim	HSP90AB1	ENSG00000096384.14	380.254	110.569	-1.78201	1.27225e-08	1.37175e-06
treat	CDwt_mdp	CDwt_ustim	SH3GLB1	ENSG00000097033.9	98.1057	49.7858	-0.978603	0.00547886	0.0995484
treat	CDwt_mdp	CDwt_ustim	MAST3	ENSG00000099308.5	1.52766	6.51849	2.09322	1.60936e-06	0.000114087
treat	CDwt_mdp	CDwt_ustim	KCNK6	ENSG00000099337.3	5.02315	14.1372	1.49283	0.000114393	0.00426488
treat	CDwt_mdp	CDwt_ustim	40238	ENSG00000099785.6	9.56243	29.0677	1.60397	0.000358952	0.0112015
treat	CDwt_mdp	CDwt_ustim	GADD45B	ENSG00000099860.4	184.455	35.6247	-2.37232	0.000587122	0.0169147
treat	CDwt_mdp	CDwt_ustim	XBP1	ENSG00000100219.12	171.477	62.4592	-1.45703	5.505e-06	0.000331515
treat	CDwt_mdp	CDwt_ustim	TTLL1	ENSG00000100271.12	0.0786078	1.37232	4.1258	0.000356154	0.0111529
treat	CDwt_mdp	CDwt_ustim	HMOX1	ENSG00000100292.12	72.7659	172.252	1.24318	0.0013066	0.0315794
treat	CDwt_mdp	CDwt_ustim	PDGFB	ENSG00000100311.12	8.96254	1.60583	-2.48059	0.000583204	0.0168288
treat	CDwt_mdp	CDwt_ustim	ZMAT5	ENSG00000100319.11	4.59409	14.4051	1.64873	0.00373533	0.0729259
treat	CDwt_mdp	CDwt_ustim	FOXRED2	ENSG00000100350.10	0.38853	4.05624	3.38404	0.00268378	0.0560605
treat	CDwt_mdp	CDwt_ustim	NCF4	ENSG00000100365.10	69.3172	169.344	1.28867	0.000575466	0.0166589
treat	CDwt_mdp	CDwt_ustim	TMED8	ENSG00000100580.7	2.90869	5.94869	1.0322	0.00322321	0.0647482
treat	CDwt_mdp	CDwt_ustim	NFKBIA	ENSG00000100906.6	1682.26	162.68	-3.37029	4.86051e-10	7.2932e-08
treat	CDwt_mdp	CDwt_ustim	CD40	ENSG00000101017.9	91.3325	5.11195	-4.15918	1.51135e-11	2.89503e-09
treat	CDwt_mdp	CDwt_ustim	NDRG3	ENSG00000101079.16	1.95659	7.29916	1.89938	0.00180651	0.0409672
treat	CDwt_mdp	CDwt_ustim	PSMA7	ENSG00000101182.10	222.723	115.885	-0.942552	0.0089263	0.143506
treat	CDwt_mdp	CDwt_ustim	C20orf27	ENSG00000101220.13	5.27969	16.2516	1.62206	0.000673467	0.0187137
treat	CDwt_mdp	CDwt_ustim	TRIB3	ENSG00000101255.6	3.05666	0.846879	-1.85173	0.00132533	0.0319036
treat	CDwt_mdp	CDwt_ustim	MAPRE1	ENSG00000101367.8	116.352	50.2489	-1.21133	0.000991211	0.0256065
treat	CDwt_mdp	CDwt_ustim	CHMP4B	ENSG00000101421.3	186.745	60.1414	-1.63464	2.58089e-08	2.65551e-06
treat	CDwt_mdp	CDwt_ustim	MAP1LC3A	ENSG00000101460.8	15.3843	2.16784	-2.82713	0.000127726	0.00466497
treat	CDwt_mdp	CDwt_ustim	ADNP2	ENSG00000101544.4	12.208	4.06141	-1.58777	3.82394e-06	0.000241592
treat	CDwt_mdp	CDwt_ustim	TLR8	ENSG00000101916.11	16.8051	59.3106	1.81939	1.73635e-08	1.82835e-06
treat	CDwt_mdp	CDwt_ustim	EMD	ENSG00000102119.6	120.927	34.2263	-1.82096	3.77742e-06	0.00024034
treat	CDwt_mdp	CDwt_ustim	MAGT1	ENSG00000102158.15	46.8834	22.3595	-1.06819	0.000213618	0.00729869
treat	CDwt_mdp	CDwt_ustim	SMS	ENSG00000102172.11	81.4412	34.871	-1.22373	0.000158197	0.00560729
treat	CDwt_mdp	CDwt_ustim	STK24	ENSG00000102572.10	18.2202	48.6269	1.41622	0.00645951	0.113252
treat	CDwt_mdp	CDwt_ustim	DNAJC3	ENSG00000102580.9	62.8885	19.2581	-1.70733	1.3792e-07	1.24019e-05
treat	CDwt_mdp	CDwt_ustim	FLT1	ENSG00000102755.6	6.43197	0.134668	-5.57779	1.16839e-10	1.91851e-08
treat	CDwt_mdp	CDwt_ustim	IRG1	ENSG00000102794.5	47.8003	0.10565	-8.82159	0	0
treat	CDwt_mdp	CDwt_ustim	CORO1A	ENSG00000102879.11	102.328	351.476	1.78023	0.000530304	0.0155515
treat	CDwt_mdp	CDwt_ustim	MAPK3	ENSG00000102882.7	11.9166	64.4594	2.43541	0.00123283	0.0301199
treat	CDwt_mdp	CDwt_ustim	CCL22	ENSG00000102962.4	32.2228	5.16362	-2.64163	3.75255e-13	9.93654e-11
treat	CDwt_mdp	CDwt_ustim	PSMD7	ENSG00000103035.5	81.7833	36.2048	-1.17563	0.0063081	0.111466
treat	CDwt_mdp	CDwt_ustim	SLC7A5	ENSG00000103257.4	16.6522	1.104	-3.9149	0.00264194	0.0553149
treat	CDwt_mdp	CDwt_ustim	CPPED1	ENSG00000103381.7	21.7564	42.8763	0.978741	0.00419332	0.0801538
treat	CDwt_mdp	CDwt_ustim	XYLT1	ENSG00000103489.7	3.40221	8.36796	1.2984	0.00107617	0.0272155
treat	CDwt_mdp	CDwt_ustim	PYCARD	ENSG00000103490.13	15.2863	61.299	2.00362	1.69759e-05	0.000842062
treat	CDwt_mdp	CDwt_ustim	CDIPT	ENSG00000103502.9	12.4965	41.3081	1.7249	0.00299715	0.0612562
treat	CDwt_mdp	CDwt_ustim	AQP9	ENSG00000103569.5	506.752	84.0018	-2.59279	4.40423e-05	0.00192016
treat	CDwt_mdp	CDwt_ustim	EHD4	ENSG00000103966.5	66.0696	26.3583	-1.32573	5.69061e-06	0.000340085
treat	CDwt_mdp	CDwt_ustim	RIPK2	ENSG00000104312.6	69.2555	15.5178	-2.15801	7.18713e-05	0.00292125
treat	CDwt_mdp	CDwt_ustim	SQLE	ENSG00000104549.7	99.0046	11.8798	-3.05898	2.2834e-05	0.00109348
treat	CDwt_mdp	CDwt_ustim	SLC39A14	ENSG00000104635.8	2.06138	0.421983	-2.28835	4.73281e-05	0.00205347
treat	CDwt_mdp	CDwt_ustim	GSR	ENSG00000104687.8	96.6814	37.4725	-1.36741	0.00364097	0.0714933
treat	CDwt_mdp	CDwt_ustim	KCNN4	ENSG00000104783.7	182.001	9.7984	-4.21525	4.4853e-14	1.39245e-11
treat	CDwt_mdp	CDwt_ustim	RELB	ENSG00000104856.9	79.3297	16.7919	-2.2401	0.000333732	0.0105795
treat	CDwt_mdp	CDwt_ustim	LYL1	ENSG00000104903.4	6.85451	19.7212	1.52462	0.00322554	0.0647482
treat	CDwt_mdp	CDwt_ustim	STX10	ENSG00000104915.10	22.1442	94.2031	2.08885	0.00823288	0.135057
treat	CDwt_mdp	CDwt_ustim	ASF1B	ENSG00000105011.4	1.89281	6.13522	1.69659	0.00278481	0.0578354
treat	CDwt_mdp	CDwt_ustim	EBI3	ENSG00000105246.5	46.1749	0.281372	-7.35849	1.17203e-10	1.91851e-08
treat	CDwt_mdp	CDwt_ustim	CD33	ENSG00000105383.10	14.8537	60.5166	2.02651	0.000556926	0.0162003
treat	CDwt_mdp	CDwt_ustim	DNASE2	ENSG00000105612.4	21.3127	86.4373	2.01994	9.18807e-05	0.00355786
treat	CDwt_mdp	CDwt_ustim	SCN1B	ENSG00000105711.6	5.49693	0.327668	-4.06832	0.0020746	0.0455552
treat	CDwt_mdp	CDwt_ustim	PBX4	ENSG00000105717.6	6.63282	0.419193	-3.98394	0.00429157	0.0815126
treat	CDwt_mdp	CDwt_ustim	SMG9	ENSG00000105771.9	68.433	18.671	-1.87389	0.00230321	0.0494298
treat	CDwt_mdp	CDwt_ustim	CDK6	ENSG00000105810.5	9.53648	2.03859	-2.22588	2.55643e-05	0.00120185
treat	CDwt_mdp	CDwt_ustim	ITGB8	ENSG00000105855.4	9.80721	0.364448	-4.75006	2.73115e-14	9.27869e-12
treat	CDwt_mdp	CDwt_ustim	ZC3HAV1	ENSG00000105939.8	27.2707	10.937	-1.31814	0.00326233	0.0651237
treat	CDwt_mdp	CDwt_ustim	MET	ENSG00000105976.9	14.4619	0.453151	-4.99612	9.79852e-06	0.000523537
treat	CDwt_mdp	CDwt_ustim	HIBADH	ENSG00000106049.3	2.80829	10.9155	1.95861	0.000172756	0.00602837
treat	CDwt_mdp	CDwt_ustim	CASP2	ENSG00000106144.15	4.05328	15.2762	1.91412	2.18004e-06	0.000149824
treat	CDwt_mdp	CDwt_ustim	CHCHD2	ENSG00000106153.12	181.047	92.3486	-0.9712	0.00125181	0.0305421
treat	CDwt_mdp	CDwt_ustim	CCL24	ENSG00000106178.2	448.092	144.748	-1.63025	1.76176e-06	0.000122955
treat	CDwt_mdp	CDwt_ustim	MEGF9	ENSG00000106780.7	6.25599	17.81	1.50938	1.26852e-06	9.43845e-05
treat	CDwt_mdp	CDwt_ustim	CORO2A	ENSG00000106789.8	0.505666	1.9709	1.9626	0.000414243	0.0127068
treat	CDwt_mdp	CDwt_ustim	SEC61B	ENSG00000106803.5	276.021	97.4842	-1.50154	3.99416e-06	0.000251465
treat	CDwt_mdp	CDwt_ustim	TNFSF8	ENSG00000106952.3	161.309	20.2988	-2.99036	1.53928e-06	0.000110424
treat	CDwt_mdp	CDwt_ustim	DDX58	ENSG00000107201.5	57.7627	14.0968	-2.03477	4.39657e-08	4.32594e-06
treat	CDwt_mdp	CDwt_ustim	PALD1	ENSG00000107719.7	0.111162	0.860711	2.95286	0.00624427	0.110555
treat	CDwt_mdp	CDwt_ustim	C10orf54	ENSG00000107738.13	15.21	217.233	3.83616	7.99826e-08	7.4784e-06
treat	CDwt_mdp	CDwt_ustim	SUFU	ENSG00000107882.7	1.4984	8.12286	2.43857	3.49708e-05	0.00156638
treat	CDwt_mdp	CDwt_ustim	MAP3K8	ENSG00000107968.4	91.0007	21.5878	-2.07566	6.89621e-06	0.000393242
treat	CDwt_mdp	CDwt_ustim	PPIF	ENSG00000108179.8	353.682	34.0554	-3.3765	1.7002e-12	3.77947e-10
treat	CDwt_mdp	CDwt_ustim	CCL7	ENSG00000108688.7	56.7669	0.507297	-6.80608	3.38525e-11	6.07178e-09
treat	CDwt_mdp	CDwt_ustim	CCL2	ENSG00000108691.4	1321.21	72.4121	-4.18948	0	0
treat	CDwt_mdp	CDwt_ustim	CCL8	ENSG00000108700.4	72.6088	3.27647	-4.46993	0	0
treat	CDwt_mdp	CDwt_ustim	ABI3	ENSG00000108798.4	3.73985	24.2977	2.69977	3.03388e-05	0.0013865
treat	CDwt_mdp	CDwt_ustim	LRRC59	ENSG00000108829.9	81.6295	28.6527	-1.51042	2.17739e-07	1.90321e-05
treat	CDwt_mdp	CDwt_ustim	SLC9A3R1	ENSG00000109062.5	4.90518	21.0331	2.10029	0.00961726	0.152437
treat	CDwt_mdp	CDwt_ustim	PMP22	ENSG00000109099.9	4.06447	41.8201	3.36306	4.17061e-07	3.42904e-05
treat	CDwt_mdp	CDwt_ustim	NFKB1	ENSG00000109320.7	449.362	45.5077	-3.3037	0.00035105	0.0110122
treat	CDwt_mdp	CDwt_ustim	GAR1	ENSG00000109534.12	13.1297	4.93451	-1.41186	0.00911743	0.145928
treat	CDwt_mdp	CDwt_ustim	LPXN	ENSG00000110031.8	316.747	109.321	-1.53476	0.0037952	0.0737177
treat	CDwt_mdp	CDwt_ustim	EHD1	ENSG00000110047.12	392.21	8.86978	-5.46658	3.9746e-14	1.27798e-11
treat	CDwt_mdp	CDwt_ustim	MS4A6A	ENSG00000110077.10	136.057	493.041	1.8575	8.26084e-05	0.00326912
treat	CDwt_mdp	CDwt_ustim	MS4A4A	ENSG00000110079.12	38.005	90.8327	1.25702	0.00263769	0.0552901
treat	CDwt_mdp	CDwt_ustim	CCDC86	ENSG00000110104.6	12.9907	3.86587	-1.74862	0.00935818	0.149382
treat	CDwt_mdp	CDwt_ustim	PANX1	ENSG00000110218.4	27.0644	5.23306	-2.37067	2.17315e-09	2.81508e-07
treat	CDwt_mdp	CDwt_ustim	SLC15A3	ENSG00000110446.5	549.57	218.628	-1.32982	0.000603436	0.0173017
treat	CDwt_mdp	CDwt_ustim	CLEC2B	ENSG00000110852.4	15.7957	51.4096	1.7025	0.000271551	0.00895523
treat	CDwt_mdp	CDwt_ustim	SELPLG	ENSG00000110876.8	15.6753	71.8887	2.19727	2.5032e-11	4.69506e-09
treat	CDwt_mdp	CDwt_ustim	GOLT1B	ENSG00000111711.4	48.1409	16.3751	-1.55575	0.00566469	0.102203
treat	CDwt_mdp	CDwt_ustim	TDP2	ENSG00000111802.9	115.213	53.529	-1.10591	0.00103771	0.0263914
treat	CDwt_mdp	CDwt_ustim	DSE	ENSG00000111817.11	81.5728	33.6658	-1.27681	5.87674e-05	0.00243817
treat	CDwt_mdp	CDwt_ustim	MAN1A1	ENSG00000111885.5	8.77117	20.7895	1.24502	0.000108865	0.00411812
treat	CDwt_mdp	CDwt_ustim	SASH1	ENSG00000111961.12	10.0703	3.53919	-1.50861	5.82458e-06	0.00034383
treat	CDwt_mdp	CDwt_ustim	STK38	ENSG00000112079.8	13.4089	42.1594	1.65267	5.52871e-07	4.38546e-05
treat	CDwt_mdp	CDwt_ustim	CD83	ENSG00000112149.5	459.894	44.2153	-3.37868	0	0
treat	CDwt_mdp	CDwt_ustim	E2F3	ENSG00000112242.10	38.8054	10.9626	-1.82367	5.97123e-08	5.81179e-06
treat	CDwt_mdp	CDwt_ustim	AIM1	ENSG00000112297.10	57.2804	19.9656	-1.52052	0.000267993	0.00885411
treat	CDwt_mdp	CDwt_ustim	VNN1	ENSG00000112299.7	7.30629	17.2732	1.24133	0.000466665	0.0140046
treat	CDwt_mdp	CDwt_ustim	PERP	ENSG00000112378.10	0.846842	0.0379871	-4.47851	7.88895e-05	0.00314267
treat	CDwt_mdp	CDwt_ustim	HECA	ENSG00000112406.4	37.8706	16.5754	-1.19204	0.000114192	0.00426488
treat	CDwt_mdp	CDwt_ustim	CCR6	ENSG00000112486.10	0.203485	1.28717	2.66121	0.00315343	0.063513
treat	CDwt_mdp	CDwt_ustim	BYSL	ENSG00000112578.5	16.4482	3.25399	-2.33765	1.03934e-05	0.000548809
treat	CDwt_mdp	CDwt_ustim	SLC29A1	ENSG00000112759.12	1.48804	8.83842	2.57037	1.19292e-05	0.000619013
treat	CDwt_mdp	CDwt_ustim	IL12B	ENSG00000113302.4	0.911727	0.00816458	-6.80308	0.00133926	0.0320678
treat	CDwt_mdp	CDwt_ustim	HRH2	ENSG00000113749.5	1.45348	6.74115	2.21348	2.58775e-05	0.00121328
treat	CDwt_mdp	CDwt_ustim	BCL6	ENSG00000113916.13	68.2816	13.7883	-2.30805	0.00701778	0.12046
treat	CDwt_mdp	CDwt_ustim	WNT5A	ENSG00000114251.9	1.19621	0.00357304	-8.3871	0.00116282	0.0288721
treat	CDwt_mdp	CDwt_ustim	EIF1B	ENSG00000114784.3	80.4995	36.9892	-1.12187	0.00222395	0.0481302
treat	CDwt_mdp	CDwt_ustim	VIPR1	ENSG00000114812.8	0.291589	3.26158	3.48356	0.00309848	0.0627572
treat	CDwt_mdp	CDwt_ustim	IL1A	ENSG00000115008.5	9.22886	0.0846388	-6.76869	1.05471e-12	2.43476e-10
treat	CDwt_mdp	CDwt_ustim	CCL20	ENSG00000115009.7	22.1989	0.125108	-7.47117	2.23103e-07	1.9221e-05
treat	CDwt_mdp	CDwt_ustim	ACTR3	ENSG00000115091.6	467.891	164.604	-1.50717	0.00865205	0.140323
treat	CDwt_mdp	CDwt_ustim	STEAP3	ENSG00000115107.15	4.07866	1.10571	-1.88312	0.000263981	0.00875368
treat	CDwt_mdp	CDwt_ustim	ITGA4	ENSG00000115232.9	7.84011	32.4324	2.04849	0.00706959	0.121104
treat	CDwt_mdp	CDwt_ustim	PSMD14	ENSG00000115233.7	29.1994	9.96418	-1.55111	2.46213e-05	0.0011636
treat	CDwt_mdp	CDwt_ustim	IFIH1	ENSG00000115267.4	77.8695	17.6179	-2.14402	0.00120519	0.0296863
treat	CDwt_mdp	CDwt_ustim	UXS1	ENSG00000115652.10	83.9857	15.3576	-2.45119	0.00091199	0.0239727
treat	CDwt_mdp	CDwt_ustim	ID2	ENSG00000115738.5	169.825	76.1421	-1.15728	0.00816043	0.134681
treat	CDwt_mdp	CDwt_ustim	QPCT	ENSG00000115828.11	52.0262	18.2135	-1.51423	0.000291412	0.00952297
treat	CDwt_mdp	CDwt_ustim	KYNU	ENSG00000115919.9	1065.07	94.377	-3.49637	4.08004e-07	3.36997e-05
treat	CDwt_mdp	CDwt_ustim	PLEK	ENSG00000115956.9	429.486	114.263	-1.91026	6.30774e-06	0.0003652
treat	CDwt_mdp	CDwt_ustim	PCYOX1	ENSG00000116005.7	1.02343	10.1188	3.30556	8.60542e-05	0.00336115
treat	CDwt_mdp	CDwt_ustim	FARSB	ENSG00000116120.8	16.1968	6.27629	-1.36772	0.0008019	0.0214316
treat	CDwt_mdp	CDwt_ustim	RNF19B	ENSG00000116514.12	125.469	21.9888	-2.51249	4.67182e-13	1.16834e-10
treat	CDwt_mdp	CDwt_ustim	TRIM62	ENSG00000116525.9	0.717928	2.51146	1.80661	0.00236999	0.0506595
treat	CDwt_mdp	CDwt_ustim	RHOU	ENSG00000116574.4	97.4711	19.5667	-2.31657	0.00770208	0.129369
treat	CDwt_mdp	CDwt_ustim	C1orf21	ENSG00000116667.7	21.1098	3.25283	-2.69815	0.00178684	0.0406236
treat	CDwt_mdp	CDwt_ustim	DNAJC6	ENSG00000116675.10	1.24642	0.178623	-2.8028	0.00229802	0.0493772
treat	CDwt_mdp	CDwt_ustim	RGS2	ENSG00000116741.6	9.995	103.419	3.37115	2.10942e-14	7.59646e-12
treat	CDwt_mdp	CDwt_ustim	ZBTB17	ENSG00000116809.7	73.9628	23.7676	-1.6378	0.00900842	0.144697
treat	CDwt_mdp	CDwt_ustim	CD58	ENSG00000116815.11	220.863	40.9949	-2.42963	0.00379022	0.0737089
treat	CDwt_mdp	CDwt_ustim	ADPRHL2	ENSG00000116863.9	40.6095	13.4707	-1.59199	0.000116527	0.00432616
treat	CDwt_mdp	CDwt_ustim	NID1	ENSG00000116962.10	25.8466	13.5233	-0.93453	0.00463966	0.087075
treat	CDwt_mdp	CDwt_ustim	MYCL1	ENSG00000116990.9	2.41019	34.0286	3.81953	9.55236e-13	2.26315e-10
treat	CDwt_mdp	CDwt_ustim	KMO	ENSG00000117009.7	338.272	13.9595	-4.59887	5.0171e-06	0.000307272
treat	CDwt_mdp	CDwt_ustim	RIMS3	ENSG00000117016.5	0.0432093	0.300909	2.79991	0.000452357	0.0136663
treat	CDwt_mdp	CDwt_ustim	ETV3	ENSG00000117036.7	47.5658	10.8028	-2.13852	7.08768e-09	8.02646e-07
treat	CDwt_mdp	CDwt_ustim	PADI2	ENSG00000117115.8	4.25493	10.5607	1.3115	0.002707	0.0563494
treat	CDwt_mdp	CDwt_ustim	KLHL12	ENSG00000117153.11	55.9381	18.9672	-1.56032	1.55774e-05	0.000779128
treat	CDwt_mdp	CDwt_ustim	GBP1	ENSG00000117228.9	146.705	8.61273	-4.0903	4.55383e-07	3.7271e-05
treat	CDwt_mdp	CDwt_ustim	ID3	ENSG00000117318.8	3.87434	13.6864	1.82072	0.00859588	0.139691
treat	CDwt_mdp	CDwt_ustim	F3	ENSG00000117525.9	4.1858	0.123694	-5.08066	0.000719984	0.0197322
treat	CDwt_mdp	CDwt_ustim	STMN1	ENSG00000117632.16	12.505	33.854	1.43683	0.00229222	0.0493115
treat	CDwt_mdp	CDwt_ustim	MAN1C1	ENSG00000117643.10	0.313604	3.6515	3.54148	0.00807157	0.133471
treat	CDwt_mdp	CDwt_ustim	TNFAIP3	ENSG00000118503.10	260.441	25.8528	-3.33257	0.00111209	0.0279279
treat	CDwt_mdp	CDwt_ustim	VAMP8	ENSG00000118640.6	175.559	367.409	1.06544	0.00112815	0.0282917
treat	CDwt_mdp	CDwt_ustim	HIN1L	ENSG00000118976.5	7.08613	1.7435	-2.02301	0.000894069	0.023605
treat	CDwt_mdp	CDwt_ustim	TJP2	ENSG00000119139.11	29.1236	4.89282	-2.57345	0.000409252	0.0126181
treat	CDwt_mdp	CDwt_ustim	SLC46A2	ENSG00000119457.6	0.782176	4.40358	2.49311	0.00289386	0.0594826
treat	CDwt_mdp	CDwt_ustim	HSDL2	ENSG00000119471.10	4.67469	13.3949	1.51875	0.00949179	0.151113
treat	CDwt_mdp	CDwt_ustim	NR4A3	ENSG00000119508.13	9.91805	3.20486	-1.62979	5.4413e-05	0.00229991
treat	CDwt_mdp	CDwt_ustim	ALG2	ENSG00000119523.8	72.436	27.3455	-1.4054	7.86513e-05	0.00314267
treat	CDwt_mdp	CDwt_ustim	IFIT3	ENSG00000119917.9	343.923	48.45	-2.82752	7.87554e-05	0.00314267
treat	CDwt_mdp	CDwt_ustim	IFIT2	ENSG00000119922.7	229.181	36.9154	-2.63419	0.0009704	0.0252866
treat	CDwt_mdp	CDwt_ustim	MXI1	ENSG00000119950.15	3.20398	28.2607	3.14086	3.33064e-06	0.000215725
treat	CDwt_mdp	CDwt_ustim	AVPI1	ENSG00000119986.6	7.90083	26.9133	1.76824	1.37197e-05	0.00069982
treat	CDwt_mdp	CDwt_ustim	DUSP1	ENSG00000120129.5	84.5208	18.5539	-2.18759	4.07434e-11	7.12258e-09
treat	CDwt_mdp	CDwt_ustim	KCNJ5	ENSG00000120457.6	0.733486	5.15034	2.81183	0.00573165	0.102895
treat	CDwt_mdp	CDwt_ustim	UFM1	ENSG00000120686.7	57.0576	25.8688	-1.14121	0.00983797	0.154893
treat	CDwt_mdp	CDwt_ustim	KBTBD7	ENSG00000120696.8	1.15258	3.40561	1.56305	0.000543476	0.0158861
treat	CDwt_mdp	CDwt_ustim	UTP20	ENSG00000120800.4	3.37333	1.4892	-1.17964	0.00287867	0.0592382
treat	CDwt_mdp	CDwt_ustim	TNFRSF10B	ENSG00000120889.8	78.5846	30.178	-1.38075	0.00909622	0.145847
treat	CDwt_mdp	CDwt_ustim	TNFRSF8	ENSG00000120949.10	5.33889	16.0247	1.58568	0.00100637	0.0258868
treat	CDwt_mdp	CDwt_ustim	GJA3	ENSG00000121743.3	1.95861	0.0603017	-5.02149	1.98064e-12	4.34919e-10
treat	CDwt_mdp	CDwt_ustim	CCRL2	ENSG00000121797.8	208.511	45.1292	-2.20799	6.80809e-08	6.59067e-06
treat	CDwt_mdp	CDwt_ustim	CCR2	ENSG00000121807.5	4.99024	169.185	5.08335	0	0
treat	CDwt_mdp	CDwt_ustim	POLR3GL	ENSG00000121851.8	3.70871	15.8429	2.09485	2.31377e-05	0.00110216
treat	CDwt_mdp	CDwt_ustim	CXCR4	ENSG00000121966.6	149.905	426.822	1.50958	5.49569e-06	0.000331515
treat	CDwt_mdp	CDwt_ustim	ACVR2A	ENSG00000121989.10	44.9882	7.10706	-2.66222	0.000194811	0.00673276
treat	CDwt_mdp	CDwt_ustim	FLT3	ENSG00000122025.10	0.532567	1.93985	1.86491	0.00247819	0.0527451
treat	CDwt_mdp	CDwt_ustim	CD244	ENSG00000122223.8	1.00899	13.3803	3.72912	7.93362e-06	0.000436859
treat	CDwt_mdp	CDwt_ustim	HS3ST2	ENSG00000122254.6	2.67963	10.7172	1.99983	0.000150886	0.0053587
treat	CDwt_mdp	CDwt_ustim	INHBA	ENSG00000122641.9	6.02033	0.956772	-2.65359	0.000101132	0.00386138
treat	CDwt_mdp	CDwt_ustim	ARL4A	ENSG00000122644.8	31.9069	7.25031	-2.13775	6.19427e-06	0.000360952
treat	CDwt_mdp	CDwt_ustim	SRGN	ENSG00000122862.4	3429.61	669.823	-2.35619	4.72449e-09	5.56008e-07
treat	CDwt_mdp	CDwt_ustim	CDKN2C	ENSG00000123080.6	0.885378	3.9502	2.15756	0.00147103	0.034806
treat	CDwt_mdp	CDwt_ustim	ACOT9	ENSG00000123130.12	118.3	45.5133	-1.37809	0.0029796	0.0609666
treat	CDwt_mdp	CDwt_ustim	OPTN	ENSG00000123240.10	75.0274	17.3367	-2.11359	0.00231377	0.0495973
treat	CDwt_mdp	CDwt_ustim	TUBA1B	ENSG00000123416.10	250.07	93.6909	-1.41635	0.00673649	0.117082
treat	CDwt_mdp	CDwt_ustim	NMI	ENSG00000123609.6	48.6719	23.0711	-1.077	0.00410486	0.0787886
treat	CDwt_mdp	CDwt_ustim	TNFAIP6	ENSG00000123610.3	173.278	2.24796	-6.26833	2.22045e-15	8.88474e-13
treat	CDwt_mdp	CDwt_ustim	G0S2	ENSG00000123689.5	91.9951	0.629928	-7.19023	3.9968e-15	1.4993e-12
treat	CDwt_mdp	CDwt_ustim	RAP2C	ENSG00000123728.5	86.8158	29.0493	-1.57946	0.00166389	0.0384102
treat	CDwt_mdp	CDwt_ustim	FAM210B	ENSG00000124098.9	1.56851	11.0434	2.81572	2.21525e-10	3.52989e-08
treat	CDwt_mdp	CDwt_ustim	PI3	ENSG00000124102.4	2.40644	0.267799	-3.16768	0.00165972	0.0383632
treat	CDwt_mdp	CDwt_ustim	SDC4	ENSG00000124145.5	69.8116	7.70059	-3.18043	4.44089e-16	2.10428e-13
treat	CDwt_mdp	CDwt_ustim	NDP	ENSG00000124479.8	0.527226	0	-1.79769e+308	0.00637234	0.11227
treat	CDwt_mdp	CDwt_ustim	TRERF1	ENSG00000124496.8	1.27067	11.668	3.19889	1.11318e-08	1.22219e-06
treat	CDwt_mdp	CDwt_ustim	KLHDC3	ENSG00000124702.12	19.2665	49.8183	1.37058	0.000182727	0.00635169
treat	CDwt_mdp	CDwt_ustim	TREM1	ENSG00000124731.8	92.1403	22.5822	-2.02865	0.000748124	0.0202872
treat	CDwt_mdp	CDwt_ustim	NUP153	ENSG00000124789.7	31.7294	13.4751	-1.23552	0.000428865	0.0130441
treat	CDwt_mdp	CDwt_ustim	CXCL6	ENSG00000124875.5	3.86399	0.120757	-4.99991	0.00655202	0.114207
treat	CDwt_mdp	CDwt_ustim	EREG	ENSG00000124882.3	40.2787	12.1703	-1.72665	0.00708286	0.121104
treat	CDwt_mdp	CDwt_ustim	IRF1	ENSG00000125347.8	176.827	29.0862	-2.60393	2.39442e-06	0.000162083
treat	CDwt_mdp	CDwt_ustim	PTGER2	ENSG00000125384.6	151.824	21.5659	-2.81557	7.99583e-13	1.91964e-10
treat	CDwt_mdp	CDwt_ustim	HS3ST3B1	ENSG00000125430.4	6.51891	0.428582	-3.92699	8.84637e-09	9.83258e-07
treat	CDwt_mdp	CDwt_ustim	C1orf61	ENSG00000125462.11	9.93843	0.0799571	-6.95765	0.00655967	0.11423
treat	CDwt_mdp	CDwt_ustim	OPRL1	ENSG00000125510.11	0.281509	1.60265	2.50921	0.00168329	0.0387587
treat	CDwt_mdp	CDwt_ustim	IL1B	ENSG00000125538.7	292.882	3.64636	-6.32772	0	0
treat	CDwt_mdp	CDwt_ustim	TRIP10	ENSG00000125733.12	91.5579	14.7666	-2.63235	0.00567417	0.102271
treat	CDwt_mdp	CDwt_ustim	TNFSF14	ENSG00000125735.6	5.33818	0.78693	-2.76204	1.95064e-06	0.000135089
treat	CDwt_mdp	CDwt_ustim	SNRPB	ENSG00000125835.13	98.9722	55.975	-0.822242	0.00749817	0.127007
treat	CDwt_mdp	CDwt_ustim	PLAGL2	ENSG00000126003.6	12.866	5.26434	-1.28924	7.8715e-05	0.00314267
treat	CDwt_mdp	CDwt_ustim	FFAR2	ENSG00000126262.3	128.262	1.91762	-6.06363	4.40205e-05	0.00192016
treat	CDwt_mdp	CDwt_ustim	CCR7	ENSG00000126353.3	77.1178	32.0588	-1.26634	0.0030327	0.0617026
treat	CDwt_mdp	CDwt_ustim	PRR12	ENSG00000126464.9	0.870022	3.31283	1.92894	0.00391399	0.0758615
treat	CDwt_mdp	CDwt_ustim	ELK1	ENSG00000126767.13	23.0506	8.09528	-1.50965	0.000416104	0.0127205
treat	CDwt_mdp	CDwt_ustim	FAM78A	ENSG00000126882.8	3.88564	23.6052	2.60288	2.46432e-10	3.85848e-08
treat	CDwt_mdp	CDwt_ustim	HIVEP3	ENSG00000127124.9	5.90939	0.554902	-3.4127	0.00109155	0.0275658
treat	CDwt_mdp	CDwt_ustim	TUBBP1	ENSG00000127589.4	35.3172	9.56529	-1.88449	2.76291e-07	2.3032e-05
treat	CDwt_mdp	CDwt_ustim	TICAM1	ENSG00000127666.8	20.7908	7.73155	-1.42712	5.56018e-05	0.00233917
treat	CDwt_mdp	CDwt_ustim	FGL2	ENSG00000127951.5	36.1621	130.49	1.85139	0.000712499	0.0196166
treat	CDwt_mdp	CDwt_ustim	DGCR6L	ENSG00000128185.5	6.18626	16.1917	1.38812	0.0030611	0.0620701
treat	CDwt_mdp	CDwt_ustim	SDF2L1	ENSG00000128228.4	46.5285	18.7375	-1.31219	0.00160751	0.0373964
treat	CDwt_mdp	CDwt_ustim	ATF4	ENSG00000128272.10	281.238	116.476	-1.27176	2.4534e-05	0.00116252
treat	CDwt_mdp	CDwt_ustim	MPST	ENSG00000128309.12	1.36653	7.14636	2.38669	0.00368716	0.0722426
treat	CDwt_mdp	CDwt_ustim	APOBEC3A	ENSG00000128383.8	674.801	48.7986	-3.78955	2.49343e-09	3.16174e-07
treat	CDwt_mdp	CDwt_ustim	EIF2S2P4	ENSG00000128692.7	67.7307	28.9266	-1.22741	0.00121605	0.0298325
treat	CDwt_mdp	CDwt_ustim	CCL4	ENSG00000129277.9	1570.46	13.1259	-6.90263	0	0
treat	CDwt_mdp	CDwt_ustim	ARHGEF6	ENSG00000129675.11	7.49502	34.2451	2.19189	5.78281e-10	8.3972e-08
treat	CDwt_mdp	CDwt_ustim	CDKN1C	ENSG00000129757.8	0.50956	2.88453	2.50102	0.009117	0.145928
treat	CDwt_mdp	CDwt_ustim	STARD8	ENSG00000130052.9	10.2525	3.70149	-1.46979	6.82221e-05	0.0027855
treat	CDwt_mdp	CDwt_ustim	PVRL2	ENSG00000130202.5	71.3635	19.347	-1.88308	0.00407473	0.0784701
treat	CDwt_mdp	CDwt_ustim	SNX9	ENSG00000130340.9	90.0124	17.7366	-2.3434	6.88721e-10	9.92089e-08
treat	CDwt_mdp	CDwt_ustim	HELZ2	ENSG00000130589.11	61.6265	8.80363	-2.80738	1.15519e-05	0.000604661
treat	CDwt_mdp	CDwt_ustim	ADRM1	ENSG00000130706.8	58.8599	29.1343	-1.01457	0.00654114	0.114207
treat	CDwt_mdp	CDwt_ustim	ATPIF1	ENSG00000130770.12	23.4951	70.6751	1.58884	0.00365825	0.0717543
treat	CDwt_mdp	CDwt_ustim	NINJ1	ENSG00000131669.5	879.124	113.081	-2.95871	0	0
treat	CDwt_mdp	CDwt_ustim	GCH1	ENSG00000131979.14	55.5083	2.17089	-4.67635	8.88178e-16	3.80775e-13
treat	CDwt_mdp	CDwt_ustim	ZSWIM4	ENSG00000132003.5	23.4147	1.54557	-3.92121	6.66134e-16	2.9986e-13
treat	CDwt_mdp	CDwt_ustim	NUP210	ENSG00000132182.7	0.957307	4.05118	2.08129	6.94496e-06	0.000393242
treat	CDwt_mdp	CDwt_ustim	RAN	ENSG00000132341.5	467.242	156.18	-1.58096	1.33487e-05	0.000682831
treat	CDwt_mdp	CDwt_ustim	SEC61G	ENSG00000132432.9	165.455	63.8227	-1.37429	0.000141433	0.00508939
treat	CDwt_mdp	CDwt_ustim	EIF5A	ENSG00000132507.13	218.363	88.9345	-1.29591	0.00490161	0.0908944
treat	CDwt_mdp	CDwt_ustim	CLEC10A	ENSG00000132514.9	26.2851	123.933	2.23724	6.19329e-07	4.89107e-05
treat	CDwt_mdp	CDwt_ustim	NXT1	ENSG00000132661.3	20.8311	6.56577	-1.6657	0.000235048	0.0079256
treat	CDwt_mdp	CDwt_ustim	RIN2	ENSG00000132669.8	136.2	49.8576	-1.44985	0.00428748	0.0815126
treat	CDwt_mdp	CDwt_ustim	SYT11	ENSG00000132718.7	3.44197	10.7657	1.64513	1.95037e-05	0.000956904
treat	CDwt_mdp	CDwt_ustim	DSTYK	ENSG00000133059.12	1.84899	4.67277	1.33754	0.00045985	0.0138231
treat	CDwt_mdp	CDwt_ustim	KL	ENSG00000133116.6	0.201756	2.65245	3.71664	1.1115e-05	0.000583491
treat	CDwt_mdp	CDwt_ustim	EPHB2	ENSG00000133216.12	3.21239	9.24113	1.52442	0.0012131	0.0298325
treat	CDwt_mdp	CDwt_ustim	PRAM1	ENSG00000133246.7	3.57328	23.9287	2.74342	5.70396e-06	0.000340085
treat	CDwt_mdp	CDwt_ustim	GIMAP6	ENSG00000133561.10	4.62968	27.6929	2.58053	0.00692415	0.119307
treat	CDwt_mdp	CDwt_ustim	GIMAP4	ENSG00000133574.5	13.8205	73.5792	2.41249	9.56636e-10	1.33529e-07
treat	CDwt_mdp	CDwt_ustim	BTG1	ENSG00000133639.3	415.468	137.522	-1.59508	0.00113906	0.0285119
treat	CDwt_mdp	CDwt_ustim	KRAS	ENSG00000133703.7	27.6924	11.5505	-1.26154	0.00457083	0.0860005
treat	CDwt_mdp	CDwt_ustim	SWAP70	ENSG00000133789.10	88.9111	38.0114	-1.22593	0.00733504	0.124717
treat	CDwt_mdp	CDwt_ustim	AMPD3	ENSG00000133805.10	116.807	13.7813	-3.08334	0.00754101	0.127376
treat	CDwt_mdp	CDwt_ustim	CD180	ENSG00000134061.4	13.3591	36.0338	1.43153	7.03822e-06	0.000396032
treat	CDwt_mdp	CDwt_ustim	IRAK2	ENSG00000134070.4	82.149	1.36834	-5.90774	0	0
treat	CDwt_mdp	CDwt_ustim	CD101	ENSG00000134256.8	13.443	58.6281	2.12473	0.00993294	0.156067
treat	CDwt_mdp	CDwt_ustim	YWHAQ	ENSG00000134308.9	99.5905	49.5917	-1.00591	0.00505964	0.0934398
treat	CDwt_mdp	CDwt_ustim	RSAD2	ENSG00000134321.7	114.259	17.4128	-2.71409	0.00076531	0.0206599
treat	CDwt_mdp	CDwt_ustim	TIMM17A	ENSG00000134375.6	63.2979	24.0366	-1.39693	0.000493692	0.0146208
treat	CDwt_mdp	CDwt_ustim	IL15RA	ENSG00000134470.13	13.2011	0.900096	-3.87444	0.00115772	0.0287927
treat	CDwt_mdp	CDwt_ustim	RAB33A	ENSG00000134594.4	3.69867	1.04338	-1.82574	0.0031517	0.063513
treat	CDwt_mdp	CDwt_ustim	MST4	ENSG00000134602.11	47.5659	8.67324	-2.45528	1.38442e-07	1.24019e-05
treat	CDwt_mdp	CDwt_ustim	DSC2	ENSG00000134755.10	1.85031	9.55285	2.36816	9.25942e-09	1.02285e-06
treat	CDwt_mdp	CDwt_ustim	DAGLA	ENSG00000134780.5	7.77411	3.60343	-1.1093	0.00408748	0.0786201
treat	CDwt_mdp	CDwt_ustim	SLC43A3	ENSG00000134802.12	458.784	87.9988	-2.38226	0.000207529	0.00713123
treat	CDwt_mdp	CDwt_ustim	CTSL1	ENSG00000135047.10	411.938	152.838	-1.43042	5.95041e-06	0.000347867
treat	CDwt_mdp	CDwt_ustim	SDS	ENSG00000135094.6	9.78746	41.2938	2.07692	0.00820076	0.135057
treat	CDwt_mdp	CDwt_ustim	OASL	ENSG00000135114.7	96.8327	13.4778	-2.84491	3.29257e-11	5.98848e-09
treat	CDwt_mdp	CDwt_ustim	P2RX4	ENSG00000135124.9	319.839	62.1489	-2.36355	2.94292e-06	0.000193395
treat	CDwt_mdp	CDwt_ustim	NT5E	ENSG00000135318.7	0.748913	0.0667681	-3.48757	0.00709233	0.121104
treat	CDwt_mdp	CDwt_ustim	LMO2	ENSG00000135363.7	24.8317	71.3643	1.52302	7.0366e-07	5.46125e-05
treat	CDwt_mdp	CDwt_ustim	LTV1	ENSG00000135521.8	24.5814	10.1057	-1.2824	0.00071486	0.0196446
treat	CDwt_mdp	CDwt_ustim	MAP7	ENSG00000135525.13	2.82976	0.559222	-2.33919	0.000185748	0.00644427
treat	CDwt_mdp	CDwt_ustim	STX11	ENSG00000135604.9	57.9645	15.1871	-1.93232	1.89237e-09	2.48715e-07
treat	CDwt_mdp	CDwt_ustim	FAM129A	ENSG00000135842.12	67.4869	4.61377	-3.87059	1.40427e-05	0.000714272
treat	CDwt_mdp	CDwt_ustim	PWP1	ENSG00000136045.6	29.9043	14.3951	-1.05478	0.0057224	0.102869
treat	CDwt_mdp	CDwt_ustim	DRAM1	ENSG00000136048.9	188.291	18.1361	-3.37603	1.63155e-05	0.000811536
treat	CDwt_mdp	CDwt_ustim	SLC41A2	ENSG00000136052.5	60.3731	3.79583	-3.99142	0.0057967	0.103856
treat	CDwt_mdp	CDwt_ustim	BZW2	ENSG00000136261.10	25.0707	8.08715	-1.6323	0.00122509	0.0299713
treat	CDwt_mdp	CDwt_ustim	MYO1G	ENSG00000136286.10	90.9538	31.8616	-1.51331	5.44664e-06	0.000330209
treat	CDwt_mdp	CDwt_ustim	FAM108C1	ENSG00000136379.7	13.6736	2.02719	-2.75383	0.00126889	0.030917
treat	CDwt_mdp	CDwt_ustim	TM6SF1	ENSG00000136404.11	6.10384	25.4543	2.06012	0.00101213	0.0259131
treat	CDwt_mdp	CDwt_ustim	RTP4	ENSG00000136514.2	7.68983	2.17165	-1.82416	0.000623236	0.0177003
treat	CDwt_mdp	CDwt_ustim	RASSF5	ENSG00000136653.14	69.4477	39.1585	-0.826603	0.00705621	0.121004
treat	CDwt_mdp	CDwt_ustim	IL1RN	ENSG00000136689.14	352.857	72.3861	-2.2853	0.000905562	0.0238385
treat	CDwt_mdp	CDwt_ustim	GYPC	ENSG00000136732.10	44.135	10.1769	-2.11662	1.94898e-06	0.000135089
treat	CDwt_mdp	CDwt_ustim	ABI1	ENSG00000136754.12	110.334	51.0756	-1.11118	0.00241161	0.0513887
treat	CDwt_mdp	CDwt_ustim	TXN	ENSG00000136810.8	188.714	43.3063	-2.12355	8.69847e-09	9.72824e-07
treat	CDwt_mdp	CDwt_ustim	MYC	ENSG00000136997.10	35.2147	2.44823	-3.84636	0	0
treat	CDwt_mdp	CDwt_ustim	DNAJB5	ENSG00000137094.10	37.7436	4.19807	-3.16843	4.77539e-10	7.22569e-08
treat	CDwt_mdp	CDwt_ustim	CNPY3	ENSG00000137161.12	46.9907	100.78	1.10076	0.000310284	0.0099946
treat	CDwt_mdp	CDwt_ustim	IRF4	ENSG00000137265.10	2.22088	7.56266	1.76776	6.24329e-06	0.000362634
treat	CDwt_mdp	CDwt_ustim	TUBB2A	ENSG00000137267.5	9.68244	1.98426	-2.28677	0.000296163	0.00966071
treat	CDwt_mdp	CDwt_ustim	HMGA1	ENSG00000137309.14	107.536	19.3326	-2.47571	2.4003e-13	6.45072e-11
treat	CDwt_mdp	CDwt_ustim	IER3	ENSG00000137331.11	679.546	115.837	-2.55248	0	0
treat	CDwt_mdp	CDwt_ustim	TPMT	ENSG00000137364.4	13.8399	5.90213	-1.22953	0.000697689	0.0192974
treat	CDwt_mdp	CDwt_ustim	RNF144B	ENSG00000137393.8	137.337	15.2901	-3.16705	0.000411045	0.0126302
treat	CDwt_mdp	CDwt_ustim	TLR2	ENSG00000137462.6	375.895	41.3745	-3.18352	0	0
treat	CDwt_mdp	CDwt_ustim	MRPL15	ENSG00000137547.4	64.1568	21.2807	-1.59205	0.000202589	0.00697479
treat	CDwt_mdp	CDwt_ustim	GGH	ENSG00000137563.6	15.539	3.21999	-2.27076	0.0042458	0.0810709
treat	CDwt_mdp	CDwt_ustim	SQRDL	ENSG00000137767.9	206.809	47.9567	-2.10849	1.11132e-07	1.01063e-05
treat	CDwt_mdp	CDwt_ustim	PLCB2	ENSG00000137841.7	25.4624	140.379	2.46289	0.00954121	0.151632
treat	CDwt_mdp	CDwt_ustim	IFI44	ENSG00000137965.6	209.596	69.0735	-1.60141	0.00351952	0.0694874
treat	CDwt_mdp	CDwt_ustim	PNPT1	ENSG00000138035.9	22.4907	5.77999	-1.96019	0.007553	0.12746
treat	CDwt_mdp	CDwt_ustim	DUSP5	ENSG00000138166.4	43.4968	7.56272	-2.52393	5.97078e-13	1.47274e-10
treat	CDwt_mdp	CDwt_ustim	ARL3	ENSG00000138175.7	2.55014	12.0771	2.24363	8.30942e-05	0.00327395
treat	CDwt_mdp	CDwt_ustim	ANXA7	ENSG00000138279.10	182.122	77.9428	-1.22442	0.000929668	0.0243662
treat	CDwt_mdp	CDwt_ustim	ADAMTS14	ENSG00000138316.6	1.10313	0.0616305	-4.16181	5.84433e-06	0.00034383
treat	CDwt_mdp	CDwt_ustim	STAT4	ENSG00000138378.13	49.1356	3.02308	-4.02268	2.58938e-07	2.16857e-05
treat	CDwt_mdp	CDwt_ustim	IDH1	ENSG00000138413.9	8.51322	37.125	2.12462	0.00337014	0.0669048
treat	CDwt_mdp	CDwt_ustim	FAM117B	ENSG00000138439.10	0.0762876	0.926303	3.60196	2.88387e-06	0.000190209
treat	CDwt_mdp	CDwt_ustim	DIRC2	ENSG00000138463.8	2.03703	10.7207	2.39586	2.26457e-06	0.000155042
treat	CDwt_mdp	CDwt_ustim	PARP9	ENSG00000138496.11	87.1228	35.3365	-1.30189	0.00649168	0.113705
treat	CDwt_mdp	CDwt_ustim	UBL7	ENSG00000138629.11	8.21863	25.743	1.64721	0.00179416	0.0407386
treat	CDwt_mdp	CDwt_ustim	HERC5	ENSG00000138646.4	44.2063	20.2409	-1.12698	0.00192754	0.0429545
treat	CDwt_mdp	CDwt_ustim	RASGEF1B	ENSG00000138670.11	102.78	17.3468	-2.56683	4.84853e-05	0.00209359
treat	CDwt_mdp	CDwt_ustim	CCNG2	ENSG00000138764.9	10.8813	25.0339	1.20204	0.0069061	0.119127
treat	CDwt_mdp	CDwt_ustim	PHLDA1	ENSG00000139289.8	16.1449	2.89525	-2.47932	5.90639e-14	1.80255e-11
treat	CDwt_mdp	CDwt_ustim	DUSP6	ENSG00000139318.6	269.829	63.3049	-2.09166	1.44881e-06	0.000104857
treat	CDwt_mdp	CDwt_ustim	AMDHD1	ENSG00000139344.3	0.355939	4.56308	3.68031	0.000159534	0.00564281
treat	CDwt_mdp	CDwt_ustim	C12orf52	ENSG00000139405.9	1.53468	6.07128	1.98406	0.00073478	0.0200158
treat	CDwt_mdp	CDwt_ustim	SLC46A3	ENSG00000139508.10	1.59599	16.2912	3.35156	4.14113e-13	1.08066e-10
treat	CDwt_mdp	CDwt_ustim	SLC7A1	ENSG00000139514.8	24.4319	3.07644	-2.98943	0.00188643	0.0423529
treat	CDwt_mdp	CDwt_ustim	GALNT6	ENSG00000139629.10	17.319	7.5691	-1.19416	0.00515861	0.0948267
treat	CDwt_mdp	CDwt_ustim	PSTPIP1	ENSG00000140368.8	19.5049	67.8341	1.79817	0.00175212	0.0399802
treat	CDwt_mdp	CDwt_ustim	BCL2A1	ENSG00000140379.7	251.111	17.1458	-3.8724	0	0
treat	CDwt_mdp	CDwt_ustim	MESDC1	ENSG00000140406.2	16.0281	5.20125	-1.62367	6.4833e-06	0.000374161
treat	CDwt_mdp	CDwt_ustim	ARRDC4	ENSG00000140450.7	53.8943	8.94359	-2.59121	4.4853e-13	1.15375e-10
treat	CDwt_mdp	CDwt_ustim	ZFHX3	ENSG00000140836.9	1.00915	5.15627	2.35318	1.72124e-09	2.29575e-07
treat	CDwt_mdp	CDwt_ustim	TAF4B	ENSG00000141384.7	2.85831	0.692096	-2.04612	0.000320878	0.0102807
treat	CDwt_mdp	CDwt_ustim	IMPA2	ENSG00000141401.7	3.65745	24.1651	2.72401	0.000141608	0.00508939
treat	CDwt_mdp	CDwt_ustim	ASGR1	ENSG00000141505.7	1.86664	21.1641	3.50311	8.69824e-06	0.000473173
treat	CDwt_mdp	CDwt_ustim	SECTM1	ENSG00000141574.3	10.4079	39.5396	1.92562	0.00263398	0.0552767
treat	CDwt_mdp	CDwt_ustim	IFNAR1	ENSG00000142166.8	89.6131	32.3504	-1.46993	0.00114009	0.0285119
treat	CDwt_mdp	CDwt_ustim	DOPEY2	ENSG00000142197.8	3.18452	10.4245	1.71083	5.79608e-05	0.0024224
treat	CDwt_mdp	CDwt_ustim	URB1	ENSG00000142207.5	3.59128	1.17625	-1.6103	0.000219572	0.00747009
treat	CDwt_mdp	CDwt_ustim	EMP3	ENSG00000142227.6	2990.8	1133.49	-1.39976	0.00356791	0.0702886
treat	CDwt_mdp	CDwt_ustim	NLRP12	ENSG00000142405.15	1.31138	6.94472	2.40483	5.27649e-05	0.00225139
treat	CDwt_mdp	CDwt_ustim	RCN3	ENSG00000142552.3	5.69132	29.464	2.37211	0.000618472	0.0175927
treat	CDwt_mdp	CDwt_ustim	EFHD2	ENSG00000142634.8	182.266	90.7519	-1.00604	0.00394656	0.0764106
treat	CDwt_mdp	CDwt_ustim	PGD	ENSG00000142657.16	315.103	103.028	-1.61278	0.00841765	0.137415
treat	CDwt_mdp	CDwt_ustim	ZNF697	ENSG00000143067.4	17.26	1.32186	-3.70679	0	0
treat	CDwt_mdp	CDwt_ustim	C1orf162	ENSG00000143110.7	35.5112	184.174	2.37473	7.43931e-10	1.05474e-07
treat	CDwt_mdp	CDwt_ustim	CD53	ENSG00000143119.7	878.967	365.922	-1.26427	0.00744893	0.126295
treat	CDwt_mdp	CDwt_ustim	HDGF	ENSG00000143321.14	308.938	106.287	-1.53935	0.00103297	0.0263079
treat	CDwt_mdp	CDwt_ustim	RGS16	ENSG00000143333.6	0.938785	0.0596198	-3.97693	0.000631266	0.0178349
treat	CDwt_mdp	CDwt_ustim	RGL1	ENSG00000143344.10	220.305	73.1464	-1.59065	1.18944e-05	0.00061899
treat	CDwt_mdp	CDwt_ustim	ADAMTSL4	ENSG00000143382.9	3.85314	17.7596	2.20449	8.79501e-07	6.7103e-05
treat	CDwt_mdp	CDwt_ustim	MCL1	ENSG00000143384.8	194.921	90.0085	-1.11476	0.00767316	0.129004
treat	CDwt_mdp	CDwt_ustim	FAM63A	ENSG00000143409.11	1.37107	5.66455	2.04666	0.00518824	0.0951318
treat	CDwt_mdp	CDwt_ustim	DYRK3	ENSG00000143479.11	2.49151	0.240766	-3.37132	0.00495832	0.091757
treat	CDwt_mdp	CDwt_ustim	RAB13	ENSG00000143545.4	64.7028	30.1928	-1.09962	0.00092237	0.0242102
treat	CDwt_mdp	CDwt_ustim	ILF2	ENSG00000143621.12	110.231	55.1934	-0.997966	0.00607406	0.10818
treat	CDwt_mdp	CDwt_ustim	GALNT2	ENSG00000143641.8	6.46894	13.4072	1.05141	0.00689482	0.119127
treat	CDwt_mdp	CDwt_ustim	PLEKHA6	ENSG00000143850.7	0.0211748	0.237864	3.48971	0.00695661	0.119638
treat	CDwt_mdp	CDwt_ustim	POLR2D	ENSG00000144231.5	22.8741	9.45751	-1.27418	0.0057237	0.102869
treat	CDwt_mdp	CDwt_ustim	AMMECR1L	ENSG00000144233.5	9.41423	4.70624	-1.00027	0.00538189	0.0980832
treat	CDwt_mdp	CDwt_ustim	RAB5A	ENSG00000144566.5	115.561	40.0011	-1.53054	0.000457806	0.0137847
treat	CDwt_mdp	CDwt_ustim	EAF1	ENSG00000144597.9	23.9379	7.6911	-1.63804	0.000974902	0.0253306
treat	CDwt_mdp	CDwt_ustim	CSRNP1	ENSG00000144655.10	25.9253	5.22458	-2.31098	1.33879e-10	2.17174e-08
treat	CDwt_mdp	CDwt_ustim	OSBPL11	ENSG00000144909.7	18.017	31.2554	0.794743	0.0077744	0.130185
treat	CDwt_mdp	CDwt_ustim	MANF	ENSG00000145050.11	252.961	109.294	-1.2107	0.00194449	0.0432253
treat	CDwt_mdp	CDwt_ustim	SNCA	ENSG00000145335.11	14.2393	35.2172	1.3064	0.00956019	0.1518
treat	CDwt_mdp	CDwt_ustim	40237	ENSG00000145416.9	4.79063	46.2313	3.27058	0.000631246	0.0178349
treat	CDwt_mdp	CDwt_ustim	FAM105A	ENSG00000145569.4	24.3554	118.405	2.28142	0.00807041	0.133471
treat	CDwt_mdp	CDwt_ustim	SKP2	ENSG00000145604.11	0.799526	5.69735	2.83307	0.0012876	0.0312129
treat	CDwt_mdp	CDwt_ustim	TNFAIP8	ENSG00000145779.6	426.086	75.978	-2.48749	3.16974e-09	3.88261e-07
treat	CDwt_mdp	CDwt_ustim	TNIP1	ENSG00000145901.10	577.036	43.9789	-3.71378	3.33012e-06	0.000215725
treat	CDwt_mdp	CDwt_ustim	N4BP3	ENSG00000145911.5	0.543602	0.015603	-5.12265	4.63839e-05	0.00201736
treat	CDwt_mdp	CDwt_ustim	KCNMB1	ENSG00000145936.3	16.4165	4.57548	-1.84316	0.000344887	0.0108567
treat	CDwt_mdp	CDwt_ustim	TNFRSF21	ENSG00000146072.6	0.745869	2.42305	1.69983	0.00195496	0.0433636
treat	CDwt_mdp	CDwt_ustim	PPP1R18	ENSG00000146112.7	365.305	122.399	-1.57751	0.000246678	0.00824062
treat	CDwt_mdp	CDwt_ustim	NFKBIE	ENSG00000146232.9	194.099	60.1643	-1.68981	0.000332399	0.0105559
treat	CDwt_mdp	CDwt_ustim	PNRC1	ENSG00000146278.10	317.397	78.2275	-2.02054	2.59515e-06	0.000174359
treat	CDwt_mdp	CDwt_ustim	SLC18B1	ENSG00000146409.6	5.06475	23.0054	2.18341	2.37476e-07	2.01697e-05
treat	CDwt_mdp	CDwt_ustim	C6orf211	ENSG00000146476.6	52.1679	20.551	-1.34395	0.000424109	0.0129213
treat	CDwt_mdp	CDwt_ustim	GNA12	ENSG00000146535.8	174.24	52.753	-1.72375	2.5942e-05	0.00121328
treat	CDwt_mdp	CDwt_ustim	MSN	ENSG00000147065.11	439.567	204.708	-1.10251	0.00205314	0.0451942
treat	CDwt_mdp	CDwt_ustim	CHST7	ENSG00000147119.3	25.2859	6.85283	-1.88356	3.75909e-07	3.11917e-05
treat	CDwt_mdp	CDwt_ustim	IL2RG	ENSG00000147168.8	323.382	72.1028	-2.16512	0.00138843	0.0331126
treat	CDwt_mdp	CDwt_ustim	LRP12	ENSG00000147650.6	19.5558	3.69744	-2.403	0.00250399	0.0532313
treat	CDwt_mdp	CDwt_ustim	CDKN2B	ENSG00000147883.9	11.3439	2.25152	-2.33295	0.000522672	0.0153528
treat	CDwt_mdp	CDwt_ustim	SNX30	ENSG00000148158.11	4.71596	15.5349	1.71989	7.41503e-08	7.02711e-06
treat	CDwt_mdp	CDwt_ustim	NACC2	ENSG00000148411.3	2.66763	6.21809	1.22092	0.00427906	0.0815036
treat	CDwt_mdp	CDwt_ustim	ANKRD1	ENSG00000148677.6	0.699192	0.0246055	-4.82864	0.000522533	0.0153528
treat	CDwt_mdp	CDwt_ustim	GSTO1	ENSG00000148834.8	363.614	177.935	-1.03106	0.00219083	0.0477002
treat	CDwt_mdp	CDwt_ustim	CNNM2	ENSG00000148842.11	0.347524	2.79595	3.00815	0.007505	0.127007
treat	CDwt_mdp	CDwt_ustim	ADM	ENSG00000148926.5	27.5734	3.18316	-3.11475	2.53419e-05	0.00119452
treat	CDwt_mdp	CDwt_ustim	EIF3M	ENSG00000149100.8	273.664	138.835	-0.97904	0.00548764	0.0996072
treat	CDwt_mdp	CDwt_ustim	ZC3H12C	ENSG00000149289.6	29.7807	4.32051	-2.7851	6.18528e-09	7.13924e-07
treat	CDwt_mdp	CDwt_ustim	FEZ1	ENSG00000149557.7	38.7661	1.02723	-5.23796	0.000168388	0.00588736
treat	CDwt_mdp	CDwt_ustim	CDC42EP2	ENSG00000149798.3	18.6441	1.99869	-3.22159	1.73245e-08	1.82835e-06
treat	CDwt_mdp	CDwt_ustim	ARID5B	ENSG00000150347.10	13.501	5.77258	-1.22578	0.000283157	0.0093209
treat	CDwt_mdp	CDwt_ustim	PDCD4	ENSG00000150593.11	32.7844	95.6184	1.54428	0.00431724	0.0818276
treat	CDwt_mdp	CDwt_ustim	CCT5	ENSG00000150753.7	158.799	63.182	-1.32962	0.00428204	0.0815036
treat	CDwt_mdp	CDwt_ustim	RILPL2	ENSG00000150977.9	103.434	26.4971	-1.96481	5.14796e-10	7.59788e-08
treat	CDwt_mdp	CDwt_ustim	SLC7A11	ENSG00000151012.9	142.665	9.56606	-3.89856	4.23122e-06	0.00026454
treat	CDwt_mdp	CDwt_ustim	THYN1	ENSG00000151500.9	2.93545	18.6253	2.66561	0.00024753	0.00825374
treat	CDwt_mdp	CDwt_ustim	ADAM17	ENSG00000151694.8	60.4108	15.7963	-1.93522	6.76707e-09	7.71189e-07
treat	CDwt_mdp	CDwt_ustim	FLI1	ENSG00000151702.11	7.2786	50.3479	2.7902	1.04317e-12	2.43476e-10
treat	CDwt_mdp	CDwt_ustim	BAG3	ENSG00000151929.5	8.31872	3.10933	-1.41976	0.00483152	0.0901221
treat	CDwt_mdp	CDwt_ustim	GLT1D1	ENSG00000151948.7	5.31668	12.4374	1.22608	0.00941465	0.150018
treat	CDwt_mdp	CDwt_ustim	CYSLTR2	ENSG00000152207.3	0.0924922	0.483699	2.3867	0.0058081	0.103957
treat	CDwt_mdp	CDwt_ustim	PSTPIP2	ENSG00000152229.13	128.785	25.5473	-2.33373	0.000550172	0.0160558
treat	CDwt_mdp	CDwt_ustim	PDE3B	ENSG00000152270.4	4.15211	10.6122	1.3538	0.00640937	0.112702
treat	CDwt_mdp	CDwt_ustim	USP12	ENSG00000152484.9	52.5436	10.0532	-2.38586	8.32667e-14	2.41823e-11
treat	CDwt_mdp	CDwt_ustim	TRIM36	ENSG00000152503.5	11.9018	2.40598	-2.30648	0.00283911	0.0584909
treat	CDwt_mdp	CDwt_ustim	ZFP36L2	ENSG00000152518.5	33.1877	139.12	2.06761	8.23133e-10	1.15792e-07
treat	CDwt_mdp	CDwt_ustim	GPD1L	ENSG00000152642.6	0.667447	2.33464	1.80647	0.00258828	0.0546189
treat	CDwt_mdp	CDwt_ustim	HHEX	ENSG00000152804.6	4.65605	17.0618	1.87359	0.00159354	0.0371194
treat	CDwt_mdp	CDwt_ustim	HS3ST3A1	ENSG00000153976.2	2.1465	0.107591	-4.31836	0.000349501	0.0109827
treat	CDwt_mdp	CDwt_ustim	GDPD1	ENSG00000153982.6	0.353011	5.40745	3.93716	0.00188927	0.0423638
treat	CDwt_mdp	CDwt_ustim	NUS1	ENSG00000153989.7	36.5861	16.6282	-1.13767	0.00011247	0.00421905
treat	CDwt_mdp	CDwt_ustim	C17orf103	ENSG00000154035.6	1.06631	5.6517	2.40607	6.9721e-08	6.67764e-06
treat	CDwt_mdp	CDwt_ustim	ANGPT1	ENSG00000154188.5	0.810186	11.561	3.83486	2.90305e-05	0.00133348
treat	CDwt_mdp	CDwt_ustim	CCSAP	ENSG00000154429.6	2.39759	8.29877	1.79131	3.37642e-05	0.00151989
treat	CDwt_mdp	CDwt_ustim	TCEB1	ENSG00000154582.11	101.186	41.5924	-1.28261	0.000633385	0.0178478
treat	CDwt_mdp	CDwt_ustim	BTG3	ENSG00000154640.10	56.1916	7.96944	-2.8178	0.000637024	0.0178943
treat	CDwt_mdp	CDwt_ustim	PLCL2	ENSG00000154822.11	3.99843	11.6927	1.5481	0.000112041	0.00421905
treat	CDwt_mdp	CDwt_ustim	ACSS1	ENSG00000154930.10	2.0459	7.2017	1.8156	1.79083e-05	0.000883334
treat	CDwt_mdp	CDwt_ustim	VOPP1	ENSG00000154978.8	100.667	35.5259	-1.50264	0.00173626	0.0397244
treat	CDwt_mdp	CDwt_ustim	KLF10	ENSG00000155090.10	56.3204	11.7975	-2.25518	4.64517e-13	1.16834e-10
treat	CDwt_mdp	CDwt_ustim	MARCKS	ENSG00000155130.5	488.958	85.5438	-2.51498	1.21458e-13	3.36458e-11
treat	CDwt_mdp	CDwt_ustim	HSPA13	ENSG00000155304.4	41.7862	14.3404	-1.54294	6.3109e-05	0.00260032
treat	CDwt_mdp	CDwt_ustim	SAMSN1	ENSG00000155307.13	171.799	61.5843	-1.48009	8.96284e-06	0.000484639
treat	CDwt_mdp	CDwt_ustim	DBI	ENSG00000155368.12	320.505	145.021	-1.14409	0.000405445	0.0125437
treat	CDwt_mdp	CDwt_ustim	MKI67IP	ENSG00000155438.6	61.108	22.2267	-1.45907	0.00629267	0.111302
treat	CDwt_mdp	CDwt_ustim	VSIG4	ENSG00000155659.9	23.9145	63.7933	1.41552	0.000319673	0.0102625
treat	CDwt_mdp	CDwt_ustim	C21orf7	ENSG00000156265.11	71.6669	25.0666	-1.51554	0.000146316	0.00521695
treat	CDwt_mdp	CDwt_ustim	TYSND1	ENSG00000156521.9	1.16551	3.72878	1.67774	0.00269764	0.0562196
treat	CDwt_mdp	CDwt_ustim	RAB11FIP1	ENSG00000156675.11	2.84877	29.0756	3.3514	6.71543e-09	7.70179e-07
treat	CDwt_mdp	CDwt_ustim	UTP14A	ENSG00000156697.8	14.1466	6.23991	-1.18086	0.00329618	0.0656537
treat	CDwt_mdp	CDwt_ustim	MMP14	ENSG00000157227.8	74.2175	19.0096	-1.96503	3.75148e-05	0.00166788
treat	CDwt_mdp	CDwt_ustim	SKI	ENSG00000157933.9	1.5173	8.036	2.40497	0.000331709	0.0105526
treat	CDwt_mdp	CDwt_ustim	DUSP2	ENSG00000158050.4	32.1595	2.44199	-3.71912	1.49628e-08	1.60369e-06
treat	CDwt_mdp	CDwt_ustim	CNNM4	ENSG00000158158.7	1.15107	3.9879	1.79266	0.000103787	0.00394257
treat	CDwt_mdp	CDwt_ustim	COLEC12	ENSG00000158270.10	2.21731	9.52922	2.10355	1.36548e-06	0.000100049
treat	CDwt_mdp	CDwt_ustim	B4GALT5	ENSG00000158470.5	101.762	16.7692	-2.60131	0	0
treat	CDwt_mdp	CDwt_ustim	CD1D	ENSG00000158473.6	0.167525	9.78904	5.86872	1.16371e-11	2.27759e-09
treat	CDwt_mdp	CDwt_ustim	PPP1R15B	ENSG00000158615.8	42.9236	16.8573	-1.3484	6.65013e-06	0.000381345
treat	CDwt_mdp	CDwt_ustim	IFNGR2	ENSG00000159128.10	610.885	100.048	-2.61021	8.71303e-12	1.72403e-09
treat	CDwt_mdp	CDwt_ustim	BTG2	ENSG00000159388.5	87.6488	42.9825	-1.02799	0.000307782	0.00994806
treat	CDwt_mdp	CDwt_ustim	HK2	ENSG00000159399.4	9.46829	25.8489	1.44893	3.83191e-05	0.00169527
treat	CDwt_mdp	CDwt_ustim	C16orf86	ENSG00000159761.9	0.359173	1.54806	2.10771	0.00186797	0.0419909
treat	CDwt_mdp	CDwt_ustim	PTGIR	ENSG00000160013.4	57.1803	16.6269	-1.782	0.000159826	0.00564281
treat	CDwt_mdp	CDwt_ustim	ZNF362	ENSG00000160094.9	0.389342	7.41331	4.25101	2.30296e-05	0.00109992
treat	CDwt_mdp	CDwt_ustim	RRP1	ENSG00000160214.8	31.5596	8.10599	-1.96102	0.000835477	0.0222539
treat	CDwt_mdp	CDwt_ustim	ICOSLG	ENSG00000160223.12	70.1341	11.3854	-2.62294	7.28799e-11	1.22643e-08
treat	CDwt_mdp	CDwt_ustim	SPATC1L	ENSG00000160284.10	0.339075	1.94849	2.52268	0.000510597	0.0150718
treat	CDwt_mdp	CDwt_ustim	SLC2A6	ENSG00000160326.9	145.911	6.34887	-4.52244	0	0
treat	CDwt_mdp	CDwt_ustim	ZDHHC12	ENSG00000160446.13	6.30239	17.4223	1.46696	0.00874025	0.14122
treat	CDwt_mdp	CDwt_ustim	AMICA1	ENSG00000160593.13	54.0815	263.922	2.2869	7.62209e-06	0.00042359
treat	CDwt_mdp	CDwt_ustim	CCR5	ENSG00000160791.12	243.01	75.8919	-1.679	2.05134e-07	1.80546e-05
treat	CDwt_mdp	CDwt_ustim	CCL5	ENSG00000161570.4	29.8525	5.84928	-2.35152	7.57393e-06	0.000422218
treat	CDwt_mdp	CDwt_ustim	SCIMP	ENSG00000161929.10	1.11708	20.6206	4.20629	8.01584e-08	7.4784e-06
treat	CDwt_mdp	CDwt_ustim	TNFSF13	ENSG00000161955.12	25.1617	95.3801	1.92246	0.000236755	0.00796072
treat	CDwt_mdp	CDwt_ustim	ASRGL1	ENSG00000162174.8	24.0471	88.4952	1.87973	0.00262086	0.0551944
treat	CDwt_mdp	CDwt_ustim	AK4	ENSG00000162433.10	82.5126	0.572421	-7.17139	0	0
treat	CDwt_mdp	CDwt_ustim	HENMT1	ENSG00000162639.11	2.41815	9.28447	1.94092	0.00149207	0.0352114
treat	CDwt_mdp	CDwt_ustim	GBP2	ENSG00000162645.8	264.564	31.1658	-3.08558	3.10862e-15	1.21682e-12
treat	CDwt_mdp	CDwt_ustim	ZNF281	ENSG00000162702.6	12.001	5.82719	-1.04228	0.00871906	0.141056
treat	CDwt_mdp	CDwt_ustim	ATF3	ENSG00000162772.12	173.083	49.953	-1.79282	4.93716e-05	0.00212676
treat	CDwt_mdp	CDwt_ustim	IER5	ENSG00000162783.8	48.8534	21.9304	-1.15553	9.56756e-05	0.00368894
treat	CDwt_mdp	CDwt_ustim	OXER1	ENSG00000162881.5	0.50754	2.11308	2.05776	0.00149586	0.0352544
treat	CDwt_mdp	CDwt_ustim	REL	ENSG00000162924.8	30.005	11.8953	-1.33481	5.08968e-05	0.00218723
treat	CDwt_mdp	CDwt_ustim	SGPP2	ENSG00000163082.9	159.335	1.89733	-6.39195	0	0
treat	CDwt_mdp	CDwt_ustim	NEURL3	ENSG00000163121.5	9.87826	0.0953136	-6.69543	3.20886e-11	5.89578e-09
treat	CDwt_mdp	CDwt_ustim	RPRD2	ENSG00000163125.11	3.59653	9.03395	1.32875	0.0012161	0.0298325
treat	CDwt_mdp	CDwt_ustim	PBXIP1	ENSG00000163346.11	4.59539	12.1578	1.40362	0.001861	0.0418866
treat	CDwt_mdp	CDwt_ustim	CCT3	ENSG00000163468.8	169.218	76.2686	-1.14972	0.00801903	0.133079
treat	CDwt_mdp	CDwt_ustim	TGFBR2	ENSG00000163513.13	13.8762	52.425	1.91764	4.59064e-09	5.43809e-07
treat	CDwt_mdp	CDwt_ustim	NUAK2	ENSG00000163545.7	1.26711	4.75699	1.90851	9.26286e-05	0.00357912
treat	CDwt_mdp	CDwt_ustim	MNDA	ENSG00000163563.7	41.7352	198.612	2.25062	3.22207e-08	3.22315e-06
treat	CDwt_mdp	CDwt_ustim	RPL22L1	ENSG00000163584.13	69.476	25.3638	-1.45375	0.00413282	0.0791655
treat	CDwt_mdp	CDwt_ustim	PTX3	ENSG00000163661.3	34.6408	2.90736	-3.57469	2.9976e-14	9.99534e-12
treat	CDwt_mdp	CDwt_ustim	CXCL3	ENSG00000163734.4	40.2059	11.6013	-1.79312	0.000303825	0.00985707
treat	CDwt_mdp	CDwt_ustim	CXCL1	ENSG00000163739.4	108.638	2.11576	-5.6822	0	0
treat	CDwt_mdp	CDwt_ustim	HPS3	ENSG00000163755.4	8.64602	30.4618	1.81689	0.00139327	0.0331546
treat	CDwt_mdp	CDwt_ustim	PLB1	ENSG00000163803.8	2.39915	13.9098	2.53551	0.00105099	0.0266914
treat	CDwt_mdp	CDwt_ustim	WDR43	ENSG00000163811.7	61.3066	17.9572	-1.77148	0.00464245	0.087075
treat	CDwt_mdp	CDwt_ustim	CCR1	ENSG00000163823.3	270.342	122.258	-1.14486	0.000330833	0.0105433
treat	CDwt_mdp	CDwt_ustim	ZC3H12A	ENSG00000163874.7	31.3152	5.03646	-2.63638	0.00109851	0.0276639
treat	CDwt_mdp	CDwt_ustim	ARHGEF3	ENSG00000163947.7	1.83806	6.56951	1.8376	0.00302335	0.061582
treat	CDwt_mdp	CDwt_ustim	DUSP7	ENSG00000164086.8	1.7835	5.29349	1.56951	0.0010115	0.0259131
treat	CDwt_mdp	CDwt_ustim	HMGB2	ENSG00000164104.7	24.7898	65.2075	1.39529	7.33016e-05	0.00297268
treat	CDwt_mdp	CDwt_ustim	ANXA5	ENSG00000164111.9	3513.79	931.081	-1.91605	0.00211517	0.0461878
treat	CDwt_mdp	CDwt_ustim	ELOVL7	ENSG00000164181.9	40.6269	0.158203	-8.00451	4.52353e-09	5.39408e-07
treat	CDwt_mdp	CDwt_ustim	F2RL1	ENSG00000164251.4	0.194936	4.23679	4.4419	6.90716e-06	0.000393242
treat	CDwt_mdp	CDwt_ustim	SLC35A1	ENSG00000164414.12	7.01315	23.519	1.74569	0.000121429	0.00445306
treat	CDwt_mdp	CDwt_ustim	STK17A	ENSG00000164543.5	27.4578	5.81625	-2.23906	0.00507102	0.0935541
treat	CDwt_mdp	CDwt_ustim	C7orf60	ENSG00000164603.7	30.5914	6.375	-2.26263	0.00234485	0.0502037
treat	CDwt_mdp	CDwt_ustim	KCNK5	ENSG00000164626.8	1.36634	0.123871	-3.4634	1.56576e-06	0.000111877
treat	CDwt_mdp	CDwt_ustim	SYTL3	ENSG00000164674.11	1.9391	10.6875	2.46246	0.00373823	0.0729259
treat	CDwt_mdp	CDwt_ustim	HEY1	ENSG00000164683.11	14.6462	0.135068	-6.76069	0	0
treat	CDwt_mdp	CDwt_ustim	OSGIN2	ENSG00000164823.5	28.6683	11.371	-1.3341	0.00775747	0.130057
treat	CDwt_mdp	CDwt_ustim	UBAP1	ENSG00000165006.8	50.0649	23.9827	-1.06181	0.000705348	0.0194495
treat	CDwt_mdp	CDwt_ustim	DYNLT3	ENSG00000165169.6	41.7468	13.378	-1.6418	3.17777e-06	0.000207315
treat	CDwt_mdp	CDwt_ustim	NCF1C	ENSG00000165178.8	48.1609	21.9346	-1.13465	0.00833032	0.13636
treat	CDwt_mdp	CDwt_ustim	NOL6	ENSG00000165271.11	21.9947	10.5001	-1.06675	0.00168786	0.038805
treat	CDwt_mdp	CDwt_ustim	OTUD1	ENSG00000165312.5	32.3706	11.1313	-1.54006	6.70899e-07	5.25226e-05
treat	CDwt_mdp	CDwt_ustim	GJB2	ENSG00000165474.5	46.159	1.13333	-5.34797	0	0
treat	CDwt_mdp	CDwt_ustim	CRYL1	ENSG00000165475.9	9.00038	22.9619	1.35118	0.00154493	0.0363634
treat	CDwt_mdp	CDwt_ustim	RPL36AL	ENSG00000165502.6	335.256	162.018	-1.04911	0.000267596	0.00885411
treat	CDwt_mdp	CDwt_ustim	ARF6	ENSG00000165527.5	114.424	51.5843	-1.14939	8.1008e-05	0.00321993
treat	CDwt_mdp	CDwt_ustim	DDX21	ENSG00000165732.8	123.222	26.2519	-2.23077	9.10383e-14	2.60196e-11
treat	CDwt_mdp	CDwt_ustim	ARL5B	ENSG00000165997.4	11.2694	3.32839	-1.75951	9.99907e-08	9.13925e-06
treat	CDwt_mdp	CDwt_ustim	ABTB2	ENSG00000166016.4	3.10781	0.403001	-2.94704	2.85828e-05	0.00131627
treat	CDwt_mdp	CDwt_ustim	CKB	ENSG00000166165.8	36.2869	3.86171	-3.23214	0.00616234	0.109535
treat	CDwt_mdp	CDwt_ustim	TRMT61A	ENSG00000166166.8	7.35116	2.47301	-1.5717	0.00524384	0.0958859
treat	CDwt_mdp	CDwt_ustim	NOLC1	ENSG00000166197.11	50.3396	12.3855	-2.02304	0.000699484	0.0193173
treat	CDwt_mdp	CDwt_ustim	WBP1L	ENSG00000166272.12	31.3294	54.5047	0.798865	0.00822989	0.135057
treat	CDwt_mdp	CDwt_ustim	CLEC4E	ENSG00000166523.3	602.76	153.966	-1.96897	4.03331e-06	0.000253045
treat	CDwt_mdp	CDwt_ustim	FAM96A	ENSG00000166797.6	72.2444	194.046	1.42544	0.000501115	0.0148162
treat	CDwt_mdp	CDwt_ustim	C15orf48	ENSG00000166920.6	1634.33	49.1022	-5.05677	0	0
treat	CDwt_mdp	CDwt_ustim	MEI1	ENSG00000167077.8	39.8361	7.59157	-2.39161	0.00938017	0.149601
treat	CDwt_mdp	CDwt_ustim	CCL23	ENSG00000167236.2	14.5123	0.200838	-6.1751	1.05788e-06	7.96992e-05
treat	CDwt_mdp	CDwt_ustim	TUBA1C	ENSG00000167553.10	242.753	69.7026	-1.8002	0.00208979	0.0458328
treat	CDwt_mdp	CDwt_ustim	LAIR1	ENSG00000167613.10	402.203	129.992	-1.62951	0.00557266	0.100846
treat	CDwt_mdp	CDwt_ustim	CD300A	ENSG00000167851.9	5.34978	38.3427	2.8414	0.00237807	0.050734
treat	CDwt_mdp	CDwt_ustim	TMEM88	ENSG00000167874.6	5.64889	0.841382	-2.74713	0.00826607	0.135431
treat	CDwt_mdp	CDwt_ustim	VPS37C	ENSG00000167987.6	60.9889	12.7803	-2.25462	0.000339351	0.0107388
treat	CDwt_mdp	CDwt_ustim	SLC3A2	ENSG00000168003.12	453.84	195.964	-1.2116	0.00713593	0.121676
treat	CDwt_mdp	CDwt_ustim	BATF2	ENSG00000168062.5	6.85419	1.37319	-2.31945	1.48358e-05	0.000750376
treat	CDwt_mdp	CDwt_ustim	NUDT16L1	ENSG00000168101.10	4.56316	11.9882	1.39351	0.00258	0.0545252
treat	CDwt_mdp	CDwt_ustim	DDIT4	ENSG00000168209.3	28.4414	6.5845	-2.11085	0.00158405	0.0370903
treat	CDwt_mdp	CDwt_ustim	LMBRD1	ENSG00000168216.6	15.4557	40.1272	1.37644	0.00011089	0.00418591
treat	CDwt_mdp	CDwt_ustim	UBTD2	ENSG00000168246.5	25.1364	4.64866	-2.43489	8.14371e-12	1.64759e-09
treat	CDwt_mdp	CDwt_ustim	MFSD2A	ENSG00000168389.13	53.8238	5.17815	-3.37774	0.000341594	0.0107908
treat	CDwt_mdp	CDwt_ustim	TAP1	ENSG00000168394.9	105.872	33.1135	-1.67682	0.00098393	0.0254916
treat	CDwt_mdp	CDwt_ustim	REEP4	ENSG00000168476.7	7.26092	28.4149	1.96842	7.17478e-05	0.00292125
treat	CDwt_mdp	CDwt_ustim	NBPF9	ENSG00000168614.12	75.9825	24.1738	-1.65222	0.000626089	0.0177533
treat	CDwt_mdp	CDwt_ustim	ZBTB5	ENSG00000168795.4	8.18431	3.63043	-1.17272	0.0015868	0.037093
treat	CDwt_mdp	CDwt_ustim	ATOH8	ENSG00000168874.8	0.151643	2.61661	4.10895	3.7771e-05	0.00167513
treat	CDwt_mdp	CDwt_ustim	TNIP2	ENSG00000168884.10	91.4349	14.6495	-2.6419	2.64665e-06	0.000177158
treat	CDwt_mdp	CDwt_ustim	UQCRFS1	ENSG00000169021.4	56.0386	28.4948	-0.975723	0.00156711	0.0367709
treat	CDwt_mdp	CDwt_ustim	PARM1	ENSG00000169116.7	0.30432	1.15262	1.92126	0.00100029	0.025767
treat	CDwt_mdp	CDwt_ustim	ATF5	ENSG00000169136.4	159.37	25.6644	-2.63454	0.00117129	0.0290099
treat	CDwt_mdp	CDwt_ustim	MN1	ENSG00000169184.5	4.36534	0.389435	-3.48664	0.00934949	0.149376
treat	CDwt_mdp	CDwt_ustim	CXCL10	ENSG00000169245.4	373.234	17.4947	-4.41509	0	0
treat	CDwt_mdp	CDwt_ustim	CXCL11	ENSG00000169248.8	21.4709	0.740792	-4.85717	0	0
treat	CDwt_mdp	CDwt_ustim	ADRB2	ENSG00000169252.4	0.553884	2.11612	1.93376	0.00184072	0.041586
treat	CDwt_mdp	CDwt_ustim	RNASE6	ENSG00000169413.2	154.445	411.953	1.41539	9.19406e-06	0.000494174
treat	CDwt_mdp	CDwt_ustim	IL8	ENSG00000169429.6	1587.76	11.2414	-7.14204	0	0
treat	CDwt_mdp	CDwt_ustim	SDC2	ENSG00000169439.6	528.292	198.674	-1.41094	0.0055906	0.101069
treat	CDwt_mdp	CDwt_ustim	CLIC4	ENSG00000169504.10	83.132	14.5186	-2.51751	9.56725e-08	8.78918e-06
treat	CDwt_mdp	CDwt_ustim	ALCAM	ENSG00000170017.8	324.902	33.9265	-3.25952	1.44813e-06	0.000104857
treat	CDwt_mdp	CDwt_ustim	YWHAG	ENSG00000170027.5	127.559	55.8648	-1.19115	5.362e-05	0.00227708
treat	CDwt_mdp	CDwt_ustim	HNRNPA3	ENSG00000170144.13	299.17	137.916	-1.11718	0.00684138	0.118562
treat	CDwt_mdp	CDwt_ustim	CRTAP	ENSG00000170275.9	43.0696	114.96	1.4164	0.00133928	0.0320678
treat	CDwt_mdp	CDwt_ustim	SLC30A1	ENSG00000170385.9	12.2539	21.2727	0.79576	0.00761338	0.128253
treat	CDwt_mdp	CDwt_ustim	CD14	ENSG00000170458.9	152.868	572.679	1.90544	0.001641	0.0380282
treat	CDwt_mdp	CDwt_ustim	SERPINB9	ENSG00000170542.5	93.2352	4.77721	-4.28663	0	0
treat	CDwt_mdp	CDwt_ustim	KIAA0232	ENSG00000170871.7	17.217	9.6735	-0.831724	0.00650682	0.11386
treat	CDwt_mdp	CDwt_ustim	TSEN34	ENSG00000170892.6	6.18028	15.7622	1.35072	0.00438687	0.0829728
treat	CDwt_mdp	CDwt_ustim	PAQR8	ENSG00000170915.8	1.13748	4.29902	1.91817	6.55152e-05	0.00268717
treat	CDwt_mdp	CDwt_ustim	GIMAP8	ENSG00000171115.3	3.64844	27.1696	2.89664	1.93179e-14	7.09873e-12
treat	CDwt_mdp	CDwt_ustim	JUNB	ENSG00000171223.4	148.424	49.0878	-1.59628	1.28289e-07	1.16079e-05
treat	CDwt_mdp	CDwt_ustim	TMEM37	ENSG00000171227.6	0.639963	5.54487	3.11509	0.00048059	0.0143343
treat	CDwt_mdp	CDwt_ustim	LPAR3	ENSG00000171517.5	1.35724	0.200824	-2.75667	0.000480835	0.0143343
treat	CDwt_mdp	CDwt_ustim	CLSTN1	ENSG00000171603.11	8.78535	20.2916	1.20771	0.00195553	0.0433636
treat	CDwt_mdp	CDwt_ustim	SPSB1	ENSG00000171621.9	9.69356	1.46558	-2.72555	5.43448e-05	0.00229991
treat	CDwt_mdp	CDwt_ustim	RASGRP4	ENSG00000171777.11	7.27176	25.1728	1.79149	0.00221386	0.0479696
treat	CDwt_mdp	CDwt_ustim	TTC40	ENSG00000171811.7	0.334728	0.000216517	-10.5943	1.29533e-05	0.000668302
treat	CDwt_mdp	CDwt_ustim	IFNB1	ENSG00000171855.5	1.64221	0.0632985	-4.69733	0.00010122	0.00386138
treat	CDwt_mdp	CDwt_ustim	SRXN1	ENSG00000172070.5	85.8847	7.70546	-3.47845	0.000165944	0.00583082
treat	CDwt_mdp	CDwt_ustim	CYCS	ENSG00000172115.4	107.087	34.626	-1.62885	7.86561e-06	0.000434442
treat	CDwt_mdp	CDwt_ustim	CEBPB	ENSG00000172216.4	127.466	34.9783	-1.86558	2.30344e-10	3.63823e-08
treat	CDwt_mdp	CDwt_ustim	CERS6	ENSG00000172292.10	6.20029	12.5761	1.02028	0.00140589	0.0333964
treat	CDwt_mdp	CDwt_ustim	ARNT2	ENSG00000172379.14	3.02585	0.360286	-3.07013	5.78263e-09	6.76117e-07
treat	CDwt_mdp	CDwt_ustim	SYNPO2	ENSG00000172403.6	1.17407	0.128964	-3.18648	7.39455e-05	0.00299205
treat	CDwt_mdp	CDwt_ustim	ANKRD13D	ENSG00000172932.10	12.8279	53.9747	2.073	0.0075385	0.127376
treat	CDwt_mdp	CDwt_ustim	HSPA6	ENSG00000173110.6	4.89212	15.2088	1.63637	2.68553e-05	0.00124307
treat	CDwt_mdp	CDwt_ustim	CYSLTR1	ENSG00000173198.4	0.756316	8.21348	3.44093	5.17251e-11	8.87011e-09
treat	CDwt_mdp	CDwt_ustim	OLR1	ENSG00000173391.4	222.382	20.134	-3.46533	2.49489e-08	2.58178e-06
treat	CDwt_mdp	CDwt_ustim	EIF1AX	ENSG00000173674.6	24.4118	11.9995	-1.0246	0.000802227	0.0214316
treat	CDwt_mdp	CDwt_ustim	AGFG1	ENSG00000173744.12	116.45	36.7042	-1.6657	0.000998996	0.025767
treat	CDwt_mdp	CDwt_ustim	EIF1	ENSG00000173812.5	672.162	286.185	-1.23186	0.000537278	0.0157304
treat	CDwt_mdp	CDwt_ustim	TIGD3	ENSG00000173825.6	0.119127	0.905401	2.92606	0.00073974	0.0201205
treat	CDwt_mdp	CDwt_ustim	PLK3	ENSG00000173846.8	94.8305	10.0533	-3.23768	6.07789e-09	7.06055e-07
treat	CDwt_mdp	CDwt_ustim	C1QTNF1	ENSG00000173918.10	6.72783	0.0123209	-9.09289	2.22116e-07	1.9221e-05
treat	CDwt_mdp	CDwt_ustim	FAM3C2	ENSG00000174028.6	40.051	15.2101	-1.39681	0.00129802	0.0314141
treat	CDwt_mdp	CDwt_ustim	ZBTB4	ENSG00000174282.7	2.29599	11.0654	2.26887	2.27324e-07	1.94914e-05
treat	CDwt_mdp	CDwt_ustim	LEP	ENSG00000174697.4	1.05423	3.36315	1.67362	0.00114496	0.0285692
treat	CDwt_mdp	CDwt_ustim	PDE12	ENSG00000174840.7	11.0668	5.44595	-1.02298	0.00438212	0.0829699
treat	CDwt_mdp	CDwt_ustim	NLRP6	ENSG00000174885.8	0.0212151	0.498564	4.55462	0.00133173	0.0320148
treat	CDwt_mdp	CDwt_ustim	CHST2	ENSG00000175040.4	38.6264	8.28773	-2.22054	3.58935e-12	7.60351e-10
treat	CDwt_mdp	CDwt_ustim	MARCKSL1	ENSG00000175130.6	68.0946	14.4186	-2.23961	1.44564e-11	2.79895e-09
treat	CDwt_mdp	CDwt_ustim	LRRC25	ENSG00000175489.7	32.1874	73.8889	1.19886	0.00168961	0.038805
treat	CDwt_mdp	CDwt_ustim	FOSL1	ENSG00000175592.3	7.79183	0.175441	-5.4729	9.85935e-06	0.000525229
treat	CDwt_mdp	CDwt_ustim	B3GALT6	ENSG00000176022.3	16.2644	6.08326	-1.4188	7.60772e-05	0.00306453
treat	CDwt_mdp	CDwt_ustim	NUPR1	ENSG00000176046.7	1.56561	8.15879	2.38163	0.00741352	0.125813
treat	CDwt_mdp	CDwt_ustim	SPHK1	ENSG00000176170.9	115.879	15.0539	-2.94441	2.48445e-07	2.09042e-05
treat	CDwt_mdp	CDwt_ustim	RP11-629O4.1	ENSG00000176812.7	0.778745	0.0607261	-3.68076	0.00389674	0.0756084
treat	CDwt_mdp	CDwt_ustim	GCNT4	ENSG00000176928.4	0.296431	0.0470608	-2.6551	0.00291186	0.0597845
treat	CDwt_mdp	CDwt_ustim	RHOG	ENSG00000177105.9	233.224	127.408	-0.872261	0.00577623	0.103592
treat	CDwt_mdp	CDwt_ustim	PUS1	ENSG00000177192.8	12.2251	4.81977	-1.34281	0.00301637	0.0615093
treat	CDwt_mdp	CDwt_ustim	KCNA3	ENSG00000177272.7	12.4897	2.44466	-2.35303	1.17502e-08	1.27516e-06
treat	CDwt_mdp	CDwt_ustim	MAGEF1	ENSG00000177383.3	0.447769	1.86316	2.05693	0.00219535	0.0477408
treat	CDwt_mdp	CDwt_ustim	PLEKHM3	ENSG00000178385.9	8.15202	2.09864	-1.9577	0.000112311	0.00421905
treat	CDwt_mdp	CDwt_ustim	BEND3	ENSG00000178409.9	1.05811	0.300153	-1.81772	0.00128797	0.0312129
treat	CDwt_mdp	CDwt_ustim	EPM2AIP1	ENSG00000178567.5	10.4139	5.92036	-0.814758	0.00695063	0.119638
treat	CDwt_mdp	CDwt_ustim	MAF	ENSG00000178573.6	2.13248	13.1597	2.62553	6.611e-11	1.123e-08
treat	CDwt_mdp	CDwt_ustim	GPR35	ENSG00000178623.7	34.9655	3.58839	-3.28452	7.17333e-10	1.0251e-07
treat	CDwt_mdp	CDwt_ustim	KCTD12	ENSG00000178695.4	48.7205	110.693	1.18396	0.00023705	0.00796072
treat	CDwt_mdp	CDwt_ustim	GRINA	ENSG00000178719.12	386.654	165.708	-1.2224	0.00128274	0.0311701
treat	CDwt_mdp	CDwt_ustim	ZHX2	ENSG00000178764.6	38.0573	5.84945	-2.7018	3.66793e-06	0.000234201
treat	CDwt_mdp	CDwt_ustim	MSC	ENSG00000178860.8	221.048	0.593887	-8.53996	0.000160918	0.00567022
treat	CDwt_mdp	CDwt_ustim	LINC00324	ENSG00000178977.3	1.76134	5.83556	1.7282	0.000859529	0.0227962
treat	CDwt_mdp	CDwt_ustim	SNX18	ENSG00000178996.8	4.97473	20.5614	2.04725	5.62385e-10	8.23277e-08
treat	CDwt_mdp	CDwt_ustim	RRS1	ENSG00000179041.2	12.448	4.05894	-1.61674	0.00167599	0.0386399
treat	CDwt_mdp	CDwt_ustim	C9orf106	ENSG00000179082.3	0.16292	0.764868	2.23105	0.0025905	0.0546189
treat	CDwt_mdp	CDwt_ustim	GIMAP7	ENSG00000179144.4	5.17392	57.07	3.4634	2.22045e-16	1.08058e-13
treat	CDwt_mdp	CDwt_ustim	FUCA1	ENSG00000179163.11	74.9237	227.643	1.60328	1.81739e-07	1.61798e-05
treat	CDwt_mdp	CDwt_ustim	C17orf96	ENSG00000179294.5	6.11833	0.23551	-4.69928	1.33227e-15	5.57879e-13
treat	CDwt_mdp	CDwt_ustim	RAB39A	ENSG00000179331.2	21.1888	6.01078	-1.81768	5.6386e-06	0.000338429
treat	CDwt_mdp	CDwt_ustim	ZNF238	ENSG00000179456.9	4.0628	11.0838	1.4479	0.000373425	0.0116129
treat	CDwt_mdp	CDwt_ustim	FCER1A	ENSG00000179639.6	31.8307	74.9615	1.23573	0.00354741	0.0699614
treat	CDwt_mdp	CDwt_ustim	GPBAR1	ENSG00000179921.10	0.579438	3.12547	2.43135	0.000219879	0.00747009
treat	CDwt_mdp	CDwt_ustim	RP11-1319K7.1	ENSG00000179978.10	9.35776	50.0219	2.41833	1.17558e-08	1.27515e-06
treat	CDwt_mdp	CDwt_ustim	CRIPAK	ENSG00000179979.7	0.969192	2.56034	1.40148	0.00362183	0.0711951
treat	CDwt_mdp	CDwt_ustim	PNPLA1	ENSG00000180316.7	3.80405	0.123639	-4.94334	1.05144e-05	0.000553576
treat	CDwt_mdp	CDwt_ustim	FZD2	ENSG00000180340.5	1.26882	9.06038	2.83608	1.68034e-08	1.79031e-06
treat	CDwt_mdp	CDwt_ustim	C9orf139	ENSG00000180539.4	0.841595	5.57005	2.72649	2.18856e-05	0.00105649
treat	CDwt_mdp	CDwt_ustim	TSPYL5	ENSG00000180543.3	2.99744	0.918023	-1.70713	0.000467862	0.0140172
treat	CDwt_mdp	CDwt_ustim	MB21D2	ENSG00000180611.6	21.8893	6.75719	-1.69573	5.37159e-07	4.27968e-05
treat	CDwt_mdp	CDwt_ustim	PCGF5	ENSG00000180628.10	53.567	21.4504	-1.32034	0.00762141	0.128253
treat	CDwt_mdp	CDwt_ustim	PIPSL	ENSG00000180764.11	14.4298	6.85702	-1.07339	0.00174215	0.0398086
treat	CDwt_mdp	CDwt_ustim	CHST13	ENSG00000180767.5	0.362556	2.01356	2.47347	0.00349176	0.0691427
treat	CDwt_mdp	CDwt_ustim	PPA1	ENSG00000180817.6	11.3652	3.56239	-1.67371	0.00203314	0.0448942
treat	CDwt_mdp	CDwt_ustim	PDIA3P	ENSG00000180867.9	489.926	234.044	-1.06578	0.00324327	0.0649592
treat	CDwt_mdp	CDwt_ustim	PITPNB	ENSG00000180957.13	63.3517	20.0041	-1.66308	0.00652835	0.114126
treat	CDwt_mdp	CDwt_ustim	MRPL14	ENSG00000180992.5	46.8878	10.8874	-2.10656	0.00011464	0.00426488
treat	CDwt_mdp	CDwt_ustim	AEN	ENSG00000181026.13	10.4301	1.74932	-2.57588	2.87058e-09	3.56467e-07
treat	CDwt_mdp	CDwt_ustim	RP11-145M9.3	ENSG00000181260.8	13.4376	4.26883	-1.65436	0.000981901	0.0254757
treat	CDwt_mdp	CDwt_ustim	FRAT2	ENSG00000181274.5	6.74274	15.8254	1.23084	0.00106731	0.0270294
treat	CDwt_mdp	CDwt_ustim	ZNF467	ENSG00000181444.8	1.27388	14.312	3.48992	8.40746e-06	0.000460136
treat	CDwt_mdp	CDwt_ustim	RAP2B	ENSG00000181467.2	13.0852	27.0277	1.0465	0.000308279	0.00994806
treat	CDwt_mdp	CDwt_ustim	RP3-474G15.1	ENSG00000181514.6	0	0.37922	1.79769e+308	0.00688276	0.11905
treat	CDwt_mdp	CDwt_ustim	C6orf223	ENSG00000181577.11	1.74124	0.176775	-3.30012	0.000181502	0.00632134
treat	CDwt_mdp	CDwt_ustim	TNFSF15	ENSG00000181634.6	8.20288	0.326696	-4.65011	1.4995e-09	2.04545e-07
treat	CDwt_mdp	CDwt_ustim	PHLDA2	ENSG00000181649.5	2.61105	0.616466	-2.08254	0.00300753	0.0613987
treat	CDwt_mdp	CDwt_ustim	RFX7	ENSG00000181827.10	1.71216	4.22767	1.30405	0.00467937	0.0876762
treat	CDwt_mdp	CDwt_ustim	IDH2	ENSG00000182054.5	21.8496	65.0773	1.57455	4.84611e-06	0.000298833
treat	CDwt_mdp	CDwt_ustim	NCF1B	ENSG00000182487.8	52.796	25.057	-1.07521	0.00988388	0.155432
treat	CDwt_mdp	CDwt_ustim	ORAI1	ENSG00000182500.7	33.0328	11.8421	-1.47997	0.00013686	0.00494839
treat	CDwt_mdp	CDwt_ustim	NXPH3	ENSG00000182575.7	0.312372	0.0203806	-3.938	0.0080442	0.133374
treat	CDwt_mdp	CDwt_ustim	PAQR7	ENSG00000182749.5	0.472259	1.80607	1.93521	0.00220273	0.0478436
treat	CDwt_mdp	CDwt_ustim	HCAR2	ENSG00000182782.7	4.76918	0.398412	-3.58141	0.00109363	0.0275796
treat	CDwt_mdp	CDwt_ustim	HSP90AB3P	ENSG00000183199.6	124.966	35.2306	-1.82663	2.49976e-10	3.88023e-08
treat	CDwt_mdp	CDwt_ustim	UPP1	ENSG00000183696.9	46.8287	13.7757	-1.76527	0.000394327	0.0122418
treat	CDwt_mdp	CDwt_ustim	ZNF703	ENSG00000183779.5	0.644386	2.04973	1.66943	0.0045008	0.084949
treat	CDwt_mdp	CDwt_ustim	ACTG1	ENSG00000184009.4	1124.91	391.445	-1.52293	0.0018405	0.041586
treat	CDwt_mdp	CDwt_ustim	MAML2	ENSG00000184384.8	32.7675	14.549	-1.17135	0.000308287	0.00994806
treat	CDwt_mdp	CDwt_ustim	DUSP8	ENSG00000184545.6	0.949943	0.0392599	-4.59671	0.00185913	0.0418866
treat	CDwt_mdp	CDwt_ustim	SOCS3	ENSG00000184557.3	59.3114	5.40048	-3.45715	0	0
treat	CDwt_mdp	CDwt_ustim	TMEM173	ENSG00000184584.8	3.51592	20.7186	2.55895	0.000237416	0.00796072
treat	CDwt_mdp	CDwt_ustim	USP18	ENSG00000184979.9	21.3089	3.81857	-2.48035	5.09211e-08	4.98307e-06
treat	CDwt_mdp	CDwt_ustim	BRI3BP	ENSG00000184992.9	0.614414	7.19936	3.55059	2.22045e-15	8.88474e-13
treat	CDwt_mdp	CDwt_ustim	MAFF	ENSG00000185022.7	31.2418	3.20784	-3.2838	1.05249e-13	2.96112e-11
treat	CDwt_mdp	CDwt_ustim	TNFAIP2	ENSG00000185215.4	1675.46	368.882	-2.18332	0.00137376	0.0328062
treat	CDwt_mdp	CDwt_ustim	METTL7A	ENSG00000185432.10	5.91061	31.4721	2.41269	0.00645106	0.113214
treat	CDwt_mdp	CDwt_ustim	GPRIN3	ENSG00000185477.3	1.25749	5.61412	2.15851	7.23449e-08	6.89228e-06
treat	CDwt_mdp	CDwt_ustim	IRF7	ENSG00000185507.14	114.657	31.2853	-1.87376	1.79551e-05	0.000883334
treat	CDwt_mdp	CDwt_ustim	EVI2B	ENSG00000185862.5	82.0172	267.18	1.70382	0.00028935	0.00949843
treat	CDwt_mdp	CDwt_ustim	FFAR3	ENSG00000185897.6	1.24142	0.0239651	-5.69492	0.00193224	0.043006
treat	CDwt_mdp	CDwt_ustim	KLHDC8B	ENSG00000185909.10	2.47156	25.9654	3.3931	1.31387e-05	0.000674671
treat	CDwt_mdp	CDwt_ustim	IRS2	ENSG00000185950.7	0.881531	3.9791	2.17436	1.26446e-06	9.43845e-05
treat	CDwt_mdp	CDwt_ustim	CD300LF	ENSG00000186074.14	2.74163	32.455	3.56534	0.00176172	0.040103
treat	CDwt_mdp	CDwt_ustim	FCAR	ENSG00000186431.12	83.2328	29.2218	-1.51011	0.00119197	0.0294008
treat	CDwt_mdp	CDwt_ustim	INSIG1	ENSG00000186480.8	156.87	36.9625	-2.08543	5.86349e-05	0.00243817
treat	CDwt_mdp	CDwt_ustim	LILRB4	ENSG00000186818.6	307.817	108.679	-1.50199	0.000797742	0.0213752
treat	CDwt_mdp	CDwt_ustim	TNFRSF4	ENSG00000186827.6	103.964	1.07296	-6.59834	9.76484e-05	0.00374895
treat	CDwt_mdp	CDwt_ustim	TNFRSF18	ENSG00000186891.9	72.0545	2.63488	-4.77328	8.23897e-12	1.64834e-09
treat	CDwt_mdp	CDwt_ustim	EPOR	ENSG00000187266.8	0.816266	4.96436	2.6045	0.00257539	0.0545252
treat	CDwt_mdp	CDwt_ustim	MAGEH1	ENSG00000187601.3	1.15521	4.18745	1.85792	0.00161345	0.0374861
treat	CDwt_mdp	CDwt_ustim	ISG15	ENSG00000187608.5	273.77	54.3187	-2.33344	2.18714e-13	5.96691e-11
treat	CDwt_mdp	CDwt_ustim	EIF4EBP1	ENSG00000187840.4	9.49363	40.9431	2.10859	7.8636e-06	0.000434442
treat	CDwt_mdp	CDwt_ustim	NCR3LG1	ENSG00000188211.4	24.1612	2.46845	-3.29102	0	0
treat	CDwt_mdp	CDwt_ustim	TUBB4B	ENSG00000188229.4	86.0068	29.779	-1.53016	5.23373e-07	4.18838e-05
treat	CDwt_mdp	CDwt_ustim	C19orf35	ENSG00000188305.4	0.349316	2.5632	2.87534	5.84115e-06	0.00034383
treat	CDwt_mdp	CDwt_ustim	PLSCR1	ENSG00000188313.7	695.182	236.362	-1.55639	0.00551837	0.100064
treat	CDwt_mdp	CDwt_ustim	IER5L	ENSG00000188483.6	1.72897	5.01697	1.5369	0.00135989	0.0325182
treat	CDwt_mdp	CDwt_ustim	RP1-273G13.2	ENSG00000188512.5	49.8937	17.8755	-1.48087	0.00865813	0.140323
treat	CDwt_mdp	CDwt_ustim	LDOC1L	ENSG00000188636.3	7.11139	3.58015	-0.990112	0.00565251	0.102085
treat	CDwt_mdp	CDwt_ustim	ZDHHC9	ENSG00000188706.8	3.77557	1.10061	-1.77839	0.00282404	0.0583139
treat	CDwt_mdp	CDwt_ustim	MTF1	ENSG00000188786.8	73.3869	9.47537	-2.95327	0.000606072	0.0173221
treat	CDwt_mdp	CDwt_ustim	H1F0	ENSG00000189060.4	35.5007	67.5541	0.928196	0.00165191	0.0382317
treat	CDwt_mdp	CDwt_ustim	ANKRD34B	ENSG00000189127.3	0.0199836	0.205325	3.36103	0.00823571	0.135057
treat	CDwt_mdp	CDwt_ustim	FAM53B	ENSG00000189319.9	1.86586	11.3091	2.59958	0.000612352	0.0174462
treat	CDwt_mdp	CDwt_ustim	TDRD7	ENSG00000196116.6	38.8183	12.1869	-1.67141	0.000559767	0.0162567
treat	CDwt_mdp	CDwt_ustim	STK40	ENSG00000196182.6	123.49	32.7062	-1.91676	0.00170029	0.0390005
treat	CDwt_mdp	CDwt_ustim	SEMA4A	ENSG00000196189.7	93.0781	20.9415	-2.15208	0.00211246	0.0461878
treat	CDwt_mdp	CDwt_ustim	TUBB	ENSG00000196230.8	317.801	95.7187	-1.73125	3.82175e-08	3.8019e-06
treat	CDwt_mdp	CDwt_ustim	PTPN1	ENSG00000196396.5	97.0431	22.7665	-2.09171	4.68734e-11	8.11541e-09
treat	CDwt_mdp	CDwt_ustim	YRDC	ENSG00000196449.3	19.6862	4.05449	-2.27959	0.00014273	0.00511718
treat	CDwt_mdp	CDwt_ustim	MMP1	ENSG00000196611.4	0.730803	0.04937	-3.88778	0.000433732	0.01317
treat	CDwt_mdp	CDwt_ustim	RIMBP3	ENSG00000196622.5	0.0213675	0.331851	3.95704	0.000289605	0.00949843
treat	CDwt_mdp	CDwt_ustim	TTC30B	ENSG00000196659.8	0.150182	0.924457	2.6219	0.000410217	0.0126263
treat	CDwt_mdp	CDwt_ustim	TLR7	ENSG00000196664.4	6.13708	24.3682	1.98938	0.0017087	0.0391435
treat	CDwt_mdp	CDwt_ustim	HLA-DQA1	ENSG00000196735.6	1091.83	393.101	-1.47378	0.000134504	0.00488283
treat	CDwt_mdp	CDwt_ustim	ADA	ENSG00000196839.8	342.126	65.1402	-2.39291	2.01982e-09	2.63543e-07
treat	CDwt_mdp	CDwt_ustim	KIAA1211L	ENSG00000196872.6	0.0981382	1.07107	3.44809	1.29205e-05	0.000668302
treat	CDwt_mdp	CDwt_ustim	LAMB3	ENSG00000196878.7	10.5356	0.327077	-5.0095	0.000659432	0.018352
treat	CDwt_mdp	CDwt_ustim	CASP4	ENSG00000196954.8	202.788	75.0805	-1.43346	0.000572806	0.0166086
treat	CDwt_mdp	CDwt_ustim	SERTAD1	ENSG00000197019.4	17.2963	7.23875	-1.25665	0.00100805	0.025893
treat	CDwt_mdp	CDwt_ustim	SRC	ENSG00000197122.7	342.866	27.3866	-3.6461	8.72646e-05	0.00339371
treat	CDwt_mdp	CDwt_ustim	ACSL5	ENSG00000197142.6	263.741	18.5056	-3.83309	1.66733e-12	3.75275e-10
treat	CDwt_mdp	CDwt_ustim	CCL4L2	ENSG00000197262.8	285.799	2.94635	-6.59993	4.68359e-12	9.69341e-10
treat	CDwt_mdp	CDwt_ustim	C5AR1	ENSG00000197405.3	417.913	213.194	-0.971034	0.00292624	0.0600113
treat	CDwt_mdp	CDwt_ustim	SHPK	ENSG00000197417.7	0.616425	2.44834	1.98981	0.00221074	0.0479598
treat	CDwt_mdp	CDwt_ustim	HNRNPAB	ENSG00000197451.6	79.8285	32.271	-1.30667	0.00971009	0.153638
treat	CDwt_mdp	CDwt_ustim	RPF2	ENSG00000197498.7	10.043	3.83544	-1.38873	0.00882719	0.142294
treat	CDwt_mdp	CDwt_ustim	TTC30A	ENSG00000197557.5	0.102601	0.55757	2.44211	0.000697185	0.0192974
treat	CDwt_mdp	CDwt_ustim	PDCD1LG2	ENSG00000197646.6	3.56915	0.931521	-1.93792	0.00334498	0.0665521
treat	CDwt_mdp	CDwt_ustim	TAF13	ENSG00000197780.4	50.5665	20.8784	-1.27617	0.00620632	0.110208
treat	CDwt_mdp	CDwt_ustim	SLC9A8	ENSG00000197818.7	24.0444	7.60805	-1.6601	2.1881e-05	0.00105649
treat	CDwt_mdp	CDwt_ustim	SGTB	ENSG00000197860.5	67.2148	13.9138	-2.27226	0.00156837	0.0367709
treat	CDwt_mdp	CDwt_ustim	C1orf122	ENSG00000197982.10	538.627	39.8773	-3.75564	1.63284e-09	2.1941e-07
treat	CDwt_mdp	CDwt_ustim	SIRPA	ENSG00000198053.7	338.31	140.098	-1.27191	0.000943295	0.0246516
treat	CDwt_mdp	CDwt_ustim	LPAR1	ENSG00000198121.8	15.9293	3.08255	-2.36949	5.25892e-06	0.00032099
treat	CDwt_mdp	CDwt_ustim	HSD17B11	ENSG00000198189.6	39.5883	103.572	1.38749	0.00318297	0.0640363
treat	CDwt_mdp	CDwt_ustim	FAM109A	ENSG00000198324.9	1.81617	4.59079	1.33784	0.00668528	0.116305
treat	CDwt_mdp	CDwt_ustim	PIM3	ENSG00000198355.4	96.0305	15.325	-2.64761	2.22045e-16	1.08058e-13
treat	CDwt_mdp	CDwt_ustim	SPRED2	ENSG00000198369.5	10.9981	1.56116	-2.81656	0.00486741	0.0904465
treat	CDwt_mdp	CDwt_ustim	BZW1P2	ENSG00000198406.6	163.987	59.6747	-1.45839	1.72684e-06	0.000120986
treat	CDwt_mdp	CDwt_ustim	NUDT16	ENSG00000198585.7	2.59538	18.6186	2.84273	1.19743e-06	8.9837e-05
treat	CDwt_mdp	CDwt_ustim	PPIAP22	ENSG00000198618.4	199.673	109.527	-0.866356	0.00655061	0.114207
treat	CDwt_mdp	CDwt_ustim	STK39	ENSG00000198648.6	0.7362	2.33699	1.66648	0.00918744	0.146918
treat	CDwt_mdp	CDwt_ustim	DLL1	ENSG00000198719.7	5.02375	0.938058	-2.42102	6.5203e-06	0.000375094
treat	CDwt_mdp	CDwt_ustim	LDB1	ENSG00000198728.6	11.2167	38.0026	1.76045	0.00975802	0.154261
treat	CDwt_mdp	CDwt_ustim	PNP	ENSG00000198805.6	95.4555	31.256	-1.61069	2.92091e-05	0.00133827
treat	CDwt_mdp	CDwt_ustim	UBE2J1	ENSG00000198833.6	46.8181	9.38982	-2.3179	6.83897e-14	2.01873e-11
treat	CDwt_mdp	CDwt_ustim	SFMBT2	ENSG00000198879.6	5.26246	2.17082	-1.27749	0.00379065	0.0737089
treat	CDwt_mdp	CDwt_ustim	TOP1	ENSG00000198900.5	35.0003	19.8643	-0.817191	0.00984101	0.154893
treat	CDwt_mdp	CDwt_ustim	RP11-370F5.4	ENSG00000203364.2	3.16478	0.0550932	-5.84409	9.13682e-06	0.000492568
treat	CDwt_mdp	CDwt_ustim	INF2	ENSG00000203485.7	39.8272	10.8994	-1.86951	0.00999341	0.156471
treat	CDwt_mdp	CDwt_ustim	PCMTD2	ENSG00000203880.6	3.96015	12.6849	1.67949	8.46332e-05	0.00332655
treat	CDwt_mdp	CDwt_ustim	GGTA1P	ENSG00000204136.6	12.9359	27.4399	1.08489	0.00859549	0.139691
treat	CDwt_mdp	CDwt_ustim	AC019178.1	ENSG00000204253.3	178.338	82.5331	-1.11157	0.00122384	0.0299713
treat	CDwt_mdp	CDwt_ustim	CCL4L1	ENSG00000205020.7	249.74	2.29597	-6.76518	0	0
treat	CDwt_mdp	CDwt_ustim	CCL3L1	ENSG00000205021.9	49.5832	1.5822	-4.96985	0.000456744	0.0137758
treat	CDwt_mdp	CDwt_ustim	ZBTB10	ENSG00000205189.6	19.1087	1.90778	-3.32426	3.26117e-09	3.96761e-07
treat	CDwt_mdp	CDwt_ustim	SAMD9	ENSG00000205413.3	39.4463	14.3829	-1.45553	1.36689e-06	0.000100049
treat	CDwt_mdp	CDwt_ustim	RP11-497H16.6	ENSG00000205565.6	0.205199	2.22303	3.43743	8.18579e-06	0.00044937
treat	CDwt_mdp	CDwt_ustim	PPAPDC2	ENSG00000205808.4	1.18436	4.92152	2.055	2.73529e-05	0.00126286
treat	CDwt_mdp	CDwt_ustim	OLIG2	ENSG00000205927.4	2.8867	0.20927	-3.78599	7.5851e-05	0.00306227
treat	CDwt_mdp	CDwt_ustim	HSP90AB2P	ENSG00000205940.6	10.1551	2.91777	-1.79926	0.000934552	0.0244586
treat	CDwt_mdp	CDwt_ustim	FAM127C	ENSG00000212747.3	0.155873	0.696751	2.16027	0.00884052	0.142381
treat	CDwt_mdp	CDwt_ustim	RP11-312J18.5	ENSG00000213080.3	87.1858	38.1977	-1.19061	0.00011743	0.00434901
treat	CDwt_mdp	CDwt_ustim	YWHAZP2	ENSG00000213236.3	86.6273	44.9966	-0.945005	0.00483002	0.0901221
treat	CDwt_mdp	CDwt_ustim	NRAS	ENSG00000213281.4	48.9591	20.512	-1.25511	1.31517e-05	0.000674671
treat	CDwt_mdp	CDwt_ustim	RP11-642N14.1	ENSG00000213300.4	192.738	94.2677	-1.03181	0.000343415	0.0108293
treat	CDwt_mdp	CDwt_ustim	FTH1P12	ENSG00000213362.3	6.99986	1.451	-2.27028	0.00102509	0.026144
treat	CDwt_mdp	CDwt_ustim	HSPD1P1	ENSG00000213430.5	21.2546	7.10988	-1.57988	0.000118264	0.00435471
treat	CDwt_mdp	CDwt_ustim	VDAC1	ENSG00000213585.6	126.247	42.8849	-1.55771	0.000142949	0.00511718
treat	CDwt_mdp	CDwt_ustim	S1PR3	ENSG00000213694.3	0.34615	0.076196	-2.18361	0.0083795	0.136916
treat	CDwt_mdp	CDwt_ustim	CLIC1	ENSG00000213719.4	545.198	293.669	-0.892588	0.00527236	0.0962822
treat	CDwt_mdp	CDwt_ustim	AC098614.2	ENSG00000213846.3	262.131	55.5172	-2.23928	3.69282e-12	7.73174e-10
treat	CDwt_mdp	CDwt_ustim	VDAC1P2	ENSG00000213856.3	12.1773	3.57321	-1.7689	0.000990409	0.0256065
treat	CDwt_mdp	CDwt_ustim	RPL7AP64	ENSG00000213876.4	1.81993	42.961	4.56107	8.88178e-16	3.80775e-13
treat	CDwt_mdp	CDwt_ustim	LYRM4	ENSG00000214113.5	18.5373	6.41802	-1.53023	0.00596141	0.106384
treat	CDwt_mdp	CDwt_ustim	RP11-121L10.3	ENSG00000214391.3	10.4837	4.40967	-1.24941	0.0053976	0.0981709
treat	CDwt_mdp	CDwt_ustim	IFRD2	ENSG00000214706.6	54.1885	16.4573	-1.71926	0.00615583	0.109528
treat	CDwt_mdp	CDwt_ustim	RP5-1053E7.3	ENSG00000214812.2	84.9416	21.2592	-1.99838	1.29807e-06	9.61855e-05
treat	CDwt_mdp	CDwt_ustim	GPR33	ENSG00000214943.2	0	0.457648	1.79769e+308	0.00715346	0.121859
treat	CDwt_mdp	CDwt_ustim	DNAJA1P3	ENSG00000215007.2	27.8881	8.18306	-1.76894	1.73621e-05	0.000858849
treat	CDwt_mdp	CDwt_ustim	MAPK6PS4	ENSG00000215179.5	1.86257	0.406585	-2.19567	0.00060474	0.0173115
treat	CDwt_mdp	CDwt_ustim	PSMA6P1	ENSG00000215414.3	312.251	55.3158	-2.49694	6.98108e-13	1.69867e-10
treat	CDwt_mdp	CDwt_ustim	WI2-1896O14.1	ENSG00000215861.4	472.831	85.8166	-2.462	2.57261e-12	5.58101e-10
treat	CDwt_mdp	CDwt_ustim	RP3-406P24.1	ENSG00000216657.1	22.9189	7.26898	-1.65672	0.000166978	0.00584943
treat	CDwt_mdp	CDwt_ustim	CKLF	ENSG00000217555.7	10.8872	73.33	2.75177	0.00102335	0.0261369
treat	CDwt_mdp	CDwt_ustim	RP11-465B22.3	ENSG00000217801.4	23.8609	1.9564	-3.60837	0.000420565	0.0128351
treat	CDwt_mdp	CDwt_ustim	RP11-12A2.1	ENSG00000218565.2	19.4365	0.797284	-4.60753	6.66134e-16	2.9986e-13
treat	CDwt_mdp	CDwt_ustim	FTH1P15	ENSG00000218980.2	89.1666	24.1576	-1.88403	0.000591797	0.0170222
treat	CDwt_mdp	CDwt_ustim	FTH1P8	ENSG00000219507.4	3490.95	1253.92	-1.47717	4.48254e-06	0.000278319
treat	CDwt_mdp	CDwt_ustim	CEBPD	ENSG00000221869.4	5.5508	31.076	2.48503	1.88103e-11	3.56524e-09
treat	CDwt_mdp	CDwt_ustim	FAM45B	ENSG00000221930.5	5.67469	16.3724	1.52865	0.00636837	0.11227
treat	CDwt_mdp	CDwt_ustim	APOL6	ENSG00000221963.4	17.4834	5.30919	-1.71942	1.69223e-06	0.000119025
treat	CDwt_mdp	CDwt_ustim	LINC00152	ENSG00000222041.5	61.2811	8.458	-2.85705	0.001976	0.0437636
treat	CDwt_mdp	CDwt_ustim	FTH1P10	ENSG00000223361.5	1614.55	482.571	-1.74232	8.88894e-07	6.75335e-05
treat	CDwt_mdp	CDwt_ustim	SEC22B	ENSG00000223380.3	175.013	62.3777	-1.48836	2.51442e-06	0.000169568
treat	CDwt_mdp	CDwt_ustim	RP11-289I10.2	ENSG00000223612.2	36.8212	12.1476	-1.59986	0.00148375	0.035061
treat	CDwt_mdp	CDwt_ustim	RP11-274B18.3	ENSG00000224025.1	2.62941	0.971717	-1.43613	0.00728695	0.124016
treat	CDwt_mdp	CDwt_ustim	RP11-344B5.2	ENSG00000224307.1	0.316808	24.7298	6.2865	2.96713e-08	3.03558e-06
treat	CDwt_mdp	CDwt_ustim	RP11-1033A18.1	ENSG00000224411.2	126.139	46.0144	-1.45486	4.82211e-07	3.91112e-05
treat	CDwt_mdp	CDwt_ustim	CTD-2119F7.2	ENSG00000224578.3	42.5167	19.9074	-1.09472	0.00633428	0.111819
treat	CDwt_mdp	CDwt_ustim	IPO8P1	ENSG00000224668.1	4.4343	1.92918	-1.20072	0.00904197	0.145107
treat	CDwt_mdp	CDwt_ustim	RP1-170D19.3	ENSG00000224773.1	11.4207	4.14405	-1.46254	0.000789461	0.0212165
treat	CDwt_mdp	CDwt_ustim	AC006026.9	ENSG00000224785.1	13.4289	3.38693	-1.98729	7.29907e-06	0.00040943
treat	CDwt_mdp	CDwt_ustim	SRIP3	ENSG00000224953.1	66.1551	17.5548	-1.91398	0.00409125	0.0786201
treat	CDwt_mdp	CDwt_ustim	PSME2P2	ENSG00000225131.1	69.9249	24.6897	-1.5019	8.69378e-05	0.00338832
treat	CDwt_mdp	CDwt_ustim	RPF2P1	ENSG00000225357.3	6.18292	2.00015	-1.62818	0.00621307	0.110219
treat	CDwt_mdp	CDwt_ustim	RP11-764K9.1	ENSG00000225411.1	0.204151	0.840538	2.04167	0.001979	0.0437763
treat	CDwt_mdp	CDwt_ustim	GBP1P1	ENSG00000225492.2	2.02499	0.10243	-4.30521	0.000117867	0.00434901
treat	CDwt_mdp	CDwt_ustim	RP6-145B8.3	ENSG00000225536.1	16.6636	6.99701	-1.25189	0.00191532	0.0428201
treat	CDwt_mdp	CDwt_ustim	KB-1027C11.4	ENSG00000225544.1	2.07251	15.1475	2.86963	8.58079e-05	0.00335882
treat	CDwt_mdp	CDwt_ustim	IPO7P2	ENSG00000225674.1	15.3321	6.14415	-1.31927	0.00114556	0.0285692
treat	CDwt_mdp	CDwt_ustim	SIRPAP1	ENSG00000225774.1	24.9479	9.78635	-1.35008	0.00063992	0.0179477
treat	CDwt_mdp	CDwt_ustim	USP12PX	ENSG00000226081.1	20.0133	3.4314	-2.54409	2.20815e-07	1.92077e-05
treat	CDwt_mdp	CDwt_ustim	BAIAP2-AS1	ENSG00000226137.3	0.622047	7.22322	3.53755	8.39635e-11	1.39986e-08
treat	CDwt_mdp	CDwt_ustim	FTH1P20	ENSG00000226564.1	1156.8	406.244	-1.50972	1.82411e-07	1.61798e-05
treat	CDwt_mdp	CDwt_ustim	HSPA9P1	ENSG00000226666.1	16.5614	8.53469	-0.956416	0.00959011	0.152141
treat	CDwt_mdp	CDwt_ustim	RP11-142L4.3	ENSG00000226723.2	62.6768	16.3117	-1.94203	7.45555e-07	5.73695e-05
treat	CDwt_mdp	CDwt_ustim	AC109826.1	ENSG00000226791.3	0.121141	1.54526	3.67309	0.00085386	0.0227099
treat	CDwt_mdp	CDwt_ustim	RP5-837I24.1	ENSG00000227288.3	0.44623	2.00969	2.17112	0.00133658	0.0320678
treat	CDwt_mdp	CDwt_ustim	AC073271.1	ENSG00000228236.2	46.9295	13.1684	-1.83341	0.00162454	0.0376951
treat	CDwt_mdp	CDwt_ustim	C1orf233	ENSG00000228594.1	0.474943	1.81694	1.93569	0.00226853	0.0489188
treat	CDwt_mdp	CDwt_ustim	HK2P1	ENSG00000228612.2	2.18543	5.63234	1.36581	0.00281673	0.0582297
treat	CDwt_mdp	CDwt_ustim	AF013593.1	ENSG00000228717.1	2.99465	0.968648	-1.62834	0.00740523	0.125791
treat	CDwt_mdp	CDwt_ustim	PSMA6P2	ENSG00000229083.1	7.6825	0.712694	-3.43022	6.53403e-05	0.00268611
treat	CDwt_mdp	CDwt_ustim	AC009945.3	ENSG00000229091.2	24.0424	8.38275	-1.52008	0.000234478	0.00792123
treat	CDwt_mdp	CDwt_ustim	RP11-124N14.4	ENSG00000229124.1	27.9194	12.301	-1.1825	0.00492037	0.0911483
treat	CDwt_mdp	CDwt_ustim	EIF4A1P10	ENSG00000229132.1	321.125	137.982	-1.21865	2.24211e-05	0.00107945
treat	CDwt_mdp	CDwt_ustim	TCP1P1	ENSG00000229161.2	17.2174	7.44417	-1.20968	0.00283044	0.0583791
treat	CDwt_mdp	CDwt_ustim	NAMPTL	ENSG00000229644.4	639.969	94.8772	-2.75387	2.13456e-08	2.22167e-06
treat	CDwt_mdp	CDwt_ustim	YWHAZP3	ENSG00000229932.2	130.743	66.0249	-0.985658	0.00159192	0.0371194
treat	CDwt_mdp	CDwt_ustim	AC004797.1	ENSG00000229944.2	80.4038	25.7255	-1.64406	0.000437652	0.0132666
treat	CDwt_mdp	CDwt_ustim	RP11-420G6.4	ENSG00000230438.3	3.88801	0.401373	-3.27602	0.00116412	0.0288721
treat	CDwt_mdp	CDwt_ustim	AC022816.2	ENSG00000230647.1	0.635269	0.000431182	-10.5249	2.2896e-06	0.000156161
treat	CDwt_mdp	CDwt_ustim	RHOQP3	ENSG00000230756.1	55.9971	21.4359	-1.38532	0.000728512	0.0199053
treat	CDwt_mdp	CDwt_ustim	RP11-195E2.1	ENSG00000230847.4	0.362301	3.82565	3.40044	0.000225668	0.00763792
treat	CDwt_mdp	CDwt_ustim	RP11-127L20.6	ENSG00000231233.1	9.46939	1.04033	-3.18622	1.55061e-05	0.000777726
treat	CDwt_mdp	CDwt_ustim	RP11-144L1.8	ENSG00000231434.1	3.47594	1.27215	-1.45013	0.00708332	0.121104
treat	CDwt_mdp	CDwt_ustim	RP11-416K24.2	ENSG00000231684.2	259.814	107.836	-1.26864	0.000730395	0.0199265
treat	CDwt_mdp	CDwt_ustim	TAPBP	ENSG00000231925.7	50.8563	19.0266	-1.41841	0.00012077	0.00443794
treat	CDwt_mdp	CDwt_ustim	ANXA2P2	ENSG00000231991.3	1406	706.9	-0.992015	0.00690706	0.119127
treat	CDwt_mdp	CDwt_ustim	FTH1P7	ENSG00000232187.1	5706.83	1806.52	-1.65948	2.31371e-06	0.00015721
treat	CDwt_mdp	CDwt_ustim	RP11-248C1.2	ENSG00000232229.1	0.050549	1.6897	5.06294	1.86758e-09	2.47262e-07
treat	CDwt_mdp	CDwt_ustim	ACTR3P2	ENSG00000232267.1	25.0375	7.92132	-1.66028	5.50717e-05	0.0023223
treat	CDwt_mdp	CDwt_ustim	FTLP2	ENSG00000232368.1	288.631	168.895	-0.773102	0.00844592	0.137751
treat	CDwt_mdp	CDwt_ustim	RP11-134K13.2	ENSG00000232389.1	26.1864	11.5146	-1.18535	0.00314726	0.063513
treat	CDwt_mdp	CDwt_ustim	RP3-437C15.1	ENSG00000232702.2	4401.78	207.591	-4.40627	0	0
treat	CDwt_mdp	CDwt_ustim	RHOQP2	ENSG00000232742.2	86.858	35.2909	-1.29936	0.00065556	0.0182725
treat	CDwt_mdp	CDwt_ustim	TNF	ENSG00000232810.3	35.2712	2.90862	-3.60009	4.44089e-14	1.39245e-11
treat	CDwt_mdp	CDwt_ustim	USP12PY	ENSG00000232927.1	6.73281	1.12264	-2.58432	2.05928e-05	0.00100486
treat	CDwt_mdp	CDwt_ustim	RP11-90H3.1	ENSG00000232952.1	14.0681	6.77497	-1.05414	0.00887718	0.142844
treat	CDwt_mdp	CDwt_ustim	SNHG15	ENSG00000232956.3	58.3202	13.0209	-2.16317	0.00074568	0.0202515
treat	CDwt_mdp	CDwt_ustim	PFN1P1	ENSG00000233328.3	560.857	309.517	-0.857613	0.00294228	0.0602716
treat	CDwt_mdp	CDwt_ustim	RP11-396K3.1	ENSG00000233369.2	7.44612	16.0442	1.10749	0.003051	0.0619693
treat	CDwt_mdp	CDwt_ustim	FLJ20373	ENSG00000233404.2	17.7566	8.91836	-0.993504	0.00538998	0.0981315
treat	CDwt_mdp	CDwt_ustim	RP11-570P14.1	ENSG00000233514.1	83.1376	31.372	-1.40602	0.00262812	0.05525
treat	CDwt_mdp	CDwt_ustim	CYP51P2	ENSG00000233588.1	14.7341	3.94055	-1.90269	5.60776e-05	0.00235369
treat	CDwt_mdp	CDwt_ustim	AC005083.1	ENSG00000233834.2	2.44916	0.0772741	-4.98615	0.000328899	0.0105003
treat	CDwt_mdp	CDwt_ustim	RP11-123J14.2	ENSG00000234036.3	703.034	167.568	-2.06885	1.42017e-05	0.000720324
treat	CDwt_mdp	CDwt_ustim	RP11-288G3.4	ENSG00000234115.2	0.674397	2.73648	2.02065	0.00226459	0.0488923
treat	CDwt_mdp	CDwt_ustim	HSPA8P1	ENSG00000234176.1	10.2548	3.05893	-1.7452	0.000136521	0.00494606
treat	CDwt_mdp	CDwt_ustim	RP11-157D23.2	ENSG00000234191.1	11.6459	1.05042	-3.47077	0.000200578	0.00691878
treat	CDwt_mdp	CDwt_ustim	RP4-775C13.1	ENSG00000234241.1	35.654	17.1534	-1.05557	0.00131491	0.0317377
treat	CDwt_mdp	CDwt_ustim	RP11-54D18.4	ENSG00000234297.2	2.75793	9.48651	1.78229	0.000887385	0.0234629
treat	CDwt_mdp	CDwt_ustim	RP11-297L17.6	ENSG00000234337.3	126.388	66.3142	-0.930474	0.00268734	0.0560697
treat	CDwt_mdp	CDwt_ustim	ZNF37BP	ENSG00000234420.2	1.41062	6.81492	2.27237	0.000323643	0.0103508
treat	CDwt_mdp	CDwt_ustim	AC007283.5	ENSG00000234431.2	91.1692	34.3529	-1.40811	0.000209771	0.00718087
treat	CDwt_mdp	CDwt_ustim	MIR155HG	ENSG00000234883.1	93.7899	1.18078	-6.31161	0	0
treat	CDwt_mdp	CDwt_ustim	FTH1P2	ENSG00000234975.5	11134.7	5258.18	-1.08243	0.00483494	0.0901221
treat	CDwt_mdp	CDwt_ustim	EIF4A1P2	ENSG00000235001.2	107.081	45.5119	-1.23439	3.59591e-05	0.00160665
treat	CDwt_mdp	CDwt_ustim	AC087499.5	ENSG00000235546.2	0.924895	3.26375	1.81917	0.0040589	0.0783329
treat	CDwt_mdp	CDwt_ustim	NUS1P1	ENSG00000235636.1	33.1984	15.5509	-1.09412	0.00643385	0.113022
treat	CDwt_mdp	CDwt_ustim	PKMP1	ENSG00000236480.1	57.3733	27.2735	-1.07288	0.000514579	0.0151645
treat	CDwt_mdp	CDwt_ustim	RANP1	ENSG00000236603.1	178.393	56.3151	-1.66347	2.3207e-07	1.98041e-05
treat	CDwt_mdp	CDwt_ustim	HMGA1P1	ENSG00000236683.2	16.0203	2.32036	-2.78748	0.000653265	0.018265
treat	CDwt_mdp	CDwt_ustim	BZW1P1	ENSG00000236686.1	20.0637	8.48208	-1.24209	0.00280245	0.0580677
treat	CDwt_mdp	CDwt_ustim	EIF1AXP1	ENSG00000236698.1	145.344	58.7653	-1.30643	0.000490803	0.0145591
treat	CDwt_mdp	CDwt_ustim	RP11-370B11.1	ENSG00000236739.3	41.8496	5.87337	-2.83296	7.48737e-08	7.05851e-06
treat	CDwt_mdp	CDwt_ustim	RP11-142L4.2	ENSG00000236792.1	58.3209	15.2879	-1.93162	6.56898e-05	0.0026882
treat	CDwt_mdp	CDwt_ustim	CDC42P6	ENSG00000237350.1	339.531	189.477	-0.841524	0.00361213	0.0710821
treat	CDwt_mdp	CDwt_ustim	HLA-DQA2	ENSG00000237541.3	128.07	46.6556	-1.45681	5.10748e-07	4.10559e-05
treat	CDwt_mdp	CDwt_ustim	AP001056.1	ENSG00000237604.1	15.8748	3.24104	-2.29221	0.000132232	0.00481976
treat	CDwt_mdp	CDwt_ustim	RP11-169L17.5	ENSG00000237661.1	3.79697	0.664446	-2.51462	0.000655443	0.0182725
treat	CDwt_mdp	CDwt_ustim	RP11-469E19.1	ENSG00000237931.1	28.8596	4.43245	-2.70288	9.45088e-08	8.7268e-06
treat	CDwt_mdp	CDwt_ustim	RP11-274E7.2	ENSG00000238000.1	35.3021	12.8086	-1.46264	0.000825097	0.0220099
treat	CDwt_mdp	CDwt_ustim	NME1	ENSG00000239672.3	37.5254	8.67274	-2.11331	0.00325482	0.0650899
treat	CDwt_mdp	CDwt_ustim	TNFSF12	ENSG00000239697.6	5.7021	47.1088	3.04643	1.49274e-05	0.000752894
treat	CDwt_mdp	CDwt_ustim	RP11-657G2.1	ENSG00000241095.1	11.733	2.89446	-2.0192	2.61819e-05	0.00122132
treat	CDwt_mdp	CDwt_ustim	CD302	ENSG00000241399.2	12.1705	41.7522	1.77847	0.00264996	0.0554183
treat	CDwt_mdp	CDwt_ustim	RP11-598P12.1	ENSG00000241478.1	20.6306	7.22262	-1.51419	5.854e-05	0.00243817
treat	CDwt_mdp	CDwt_ustim	PSMC1P1	ENSG00000241506.1	99.0733	48.4466	-1.0321	0.000415902	0.0127205
treat	CDwt_mdp	CDwt_ustim	PLEKHO2	ENSG00000241839.5	206.511	90.4282	-1.19137	0.000859636	0.0227962
treat	CDwt_mdp	CDwt_ustim	ARFGAP3	ENSG00000242247.6	171.766	31.836	-2.43172	0.0018247	0.0413278
treat	CDwt_mdp	CDwt_ustim	RGAG4	ENSG00000242732.2	9.10089	17.5616	0.948341	0.00794308	0.132184
treat	CDwt_mdp	CDwt_ustim	RHOT1P3	ENSG00000242756.2	15.0516	41.0727	1.44826	0.00982871	0.154893
treat	CDwt_mdp	CDwt_ustim	FTH1P23	ENSG00000242960.1	600.823	181.87	-1.72403	2.30971e-09	2.94955e-07
treat	CDwt_mdp	CDwt_ustim	RP11-569H14.1	ENSG00000244153.1	4.00106	10.4767	1.38874	0.000396122	0.0122764
treat	CDwt_mdp	CDwt_ustim	GMCL1P1	ENSG00000244234.1	0.327257	1.37533	2.07128	0.00478192	0.0894115
treat	CDwt_mdp	CDwt_ustim	APOBEC3C	ENSG00000244509.2	3.72503	12.5345	1.75058	0.00967254	0.153178
treat	CDwt_mdp	CDwt_ustim	AC096772.6	ENSG00000244567.1	10.0699	2.87458	-1.80863	0.000245119	0.00820374
treat	CDwt_mdp	CDwt_ustim	RP11-11N9.4	ENSG00000247134.2	0.339748	2.24708	2.72551	0.00516237	0.0948267
treat	CDwt_mdp	CDwt_ustim	RP11-358M11.2	ENSG00000247982.2	25.918	2.89999	-3.15983	2.61494e-09	3.29263e-07
treat	CDwt_mdp	CDwt_ustim	RP11-184M15.1	ENSG00000248187.1	5.18738	0.21642	-4.5831	2.90292e-10	4.44594e-08
treat	CDwt_mdp	CDwt_ustim	RP11-213H15.3	ENSG00000248323.1	129.565	6.27147	-4.36872	0.000577815	0.0167001
treat	CDwt_mdp	CDwt_ustim	CTD-2165H16.3	ENSG00000248791.1	0.159641	1.18455	2.89144	0.00127726	0.0310787
treat	CDwt_mdp	CDwt_ustim	AL357673.1	ENSG00000248835.2	0.142979	0.865519	2.59776	0.000972559	0.0253062
treat	CDwt_mdp	CDwt_ustim	RP11-290F5.1	ENSG00000249096.1	0.425211	0.0810448	-2.39139	0.00786441	0.131239
treat	CDwt_mdp	CDwt_ustim	RP11-701P16.4	ENSG00000249173.1	1.35886	0.0037415	-8.50456	8.47986e-05	0.00332655
treat	CDwt_mdp	CDwt_ustim	CTB-114C7.4	ENSG00000250274.1	1.64821	0.0561322	-4.87593	2.6324e-05	0.00122478
treat	CDwt_mdp	CDwt_ustim	CCT5P1	ENSG00000250444.1	11.1624	4.7151	-1.24328	0.00487713	0.0905336
treat	CDwt_mdp	CDwt_ustim	RP11-757G1.6	ENSG00000250508.1	0.0380598	0.470583	3.62811	0.000261265	0.00867961
treat	CDwt_mdp	CDwt_ustim	CCT6P2	ENSG00000250526.1	16.9834	7.74025	-1.13368	0.00453155	0.0853505
treat	CDwt_mdp	CDwt_ustim	RP11-153M7.3	ENSG00000250771.1	15.1927	0.997052	-3.92956	3.55271e-15	1.36107e-12
treat	CDwt_mdp	CDwt_ustim	RP11-701P16.5	ENSG00000251230.1	18.0082	0.385618	-5.54534	3.38396e-06	0.000217613
treat	CDwt_mdp	CDwt_ustim	RP11-215G15.4	ENSG00000251548.1	0.599779	3.50686	2.54767	0.00224171	0.0484564
treat	CDwt_mdp	CDwt_ustim	MSNP1	ENSG00000251593.1	105.345	48.1488	-1.12955	8.29523e-05	0.00327395
treat	CDwt_mdp	CDwt_ustim	RP11-527N22.1	ENSG00000253123.1	4.398	0.132577	-5.05195	1.51994e-05	0.000764469
treat	CDwt_mdp	CDwt_ustim	CCDC71L	ENSG00000253276.1	10.9827	5.05475	-1.11953	0.00118057	0.0291996
treat	CDwt_mdp	CDwt_ustim	hsa-mir-146a	ENSG00000253522.1	31.0366	3.86693	-3.00471	3.81917e-14	1.25033e-11
treat	CDwt_mdp	CDwt_ustim	EIF5AL1	ENSG00000253626.2	18.2414	7.40308	-1.30102	5.20173e-05	0.00222476
treat	CDwt_mdp	CDwt_ustim	CTC-308K20.3	ENSG00000253785.1	9.9131	3.54385	-1.48402	0.00699895	0.120251
treat	CDwt_mdp	CDwt_ustim	ETV3L	ENSG00000253831.1	4.82399	0.124147	-5.28011	3.40581e-11	6.07178e-09
treat	CDwt_mdp	CDwt_ustim	LYN	ENSG00000254087.2	652.232	127.868	-2.35073	0.000406578	0.0125572
treat	CDwt_mdp	CDwt_ustim	PAICSP4	ENSG00000254244.1	8.48511	2.57652	-1.71951	0.00101315	0.0259131
treat	CDwt_mdp	CDwt_ustim	GS1-44D20.1	ENSG00000254332.1	208.546	44.5464	-2.22698	3.38152e-12	7.24852e-10
treat	CDwt_mdp	CDwt_ustim	RP11-351I24.1	ENSG00000254554.1	0.996386	0.116985	-3.09038	0.00584477	0.104509
treat	CDwt_mdp	CDwt_ustim	RP11-676M6.1	ENSG00000254612.1	210.281	77.4472	-1.44104	1.60251e-06	0.000114051
treat	CDwt_mdp	CDwt_ustim	RP11-466P24.2	ENSG00000254893.2	427.446	122.187	-1.80665	3.48734e-05	0.00156591
treat	CDwt_mdp	CDwt_ustim	RP11-1082L8.3	ENSG00000255080.1	3.81778	0.0125087	-8.25365	1.4031e-12	3.198e-10
treat	CDwt_mdp	CDwt_ustim	HCAR3	ENSG00000255398.2	13.5001	1.42311	-3.24585	1.21618e-09	1.6845e-07
treat	CDwt_mdp	CDwt_ustim	LINC00346	ENSG00000255874.1	1.31901	0.0802363	-4.03906	0.00305269	0.0619693
treat	CDwt_mdp	CDwt_ustim	ATF4P4	ENSG00000256167.1	8.55407	3.63718	-1.23379	0.00981471	0.154885
treat	CDwt_mdp	CDwt_ustim	RP11-320N7.3	ENSG00000256356.1	38.938	15.3141	-1.34632	2.1709e-05	0.00105362
treat	CDwt_mdp	CDwt_ustim	KIAA1147	ENSG00000257093.2	4.38328	10.0223	1.19313	0.0017541	0.0399802
treat	CDwt_mdp	CDwt_ustim	RP11-567C2.1	ENSG00000257194.1	1.71557	0.0800814	-4.42108	0.00132219	0.0318707
treat	CDwt_mdp	CDwt_ustim	RP11-153M3.1	ENSG00000257576.1	11.2984	4.00537	-1.4961	0.000783669	0.0210923
treat	CDwt_mdp	CDwt_ustim	RP11-1136G11.6	ENSG00000257790.1	8.99107	3.27493	-1.45703	0.00410877	0.0787886
treat	CDwt_mdp	CDwt_ustim	RP11-199A1.1	ENSG00000257851.2	14.7125	6.33604	-1.21539	0.00860522	0.139716
treat	CDwt_mdp	CDwt_ustim	CLEC5A	ENSG00000258227.2	468.535	50.6986	-3.20814	0.0059122	0.10561
treat	CDwt_mdp	CDwt_ustim	RP11-219E7.1	ENSG00000258810.1	3.84155	32.6101	3.08556	9.78673e-06	0.000523537
treat	CDwt_mdp	CDwt_ustim	CTD-2240H23.2	ENSG00000259143.1	1.07859	6.28045	2.54173	0.000223372	0.00757445
treat	CDwt_mdp	CDwt_ustim	RP11-566K19.8	ENSG00000259401.1	15.4273	5.95618	-1.37302	0.000645222	0.0180682
treat	CDwt_mdp	CDwt_ustim	CTA-204B4.6	ENSG00000259758.1	11.4034	4.92187	-1.21219	4.83933e-05	0.00209359
treat	CDwt_mdp	CDwt_ustim	RP11-121C2.2	ENSG00000259959.1	0.48666	2.74411	2.49535	3.36286e-06	0.000217031
treat	CDwt_mdp	CDwt_ustim	RP11-490M8.1	ENSG00000260025.1	2.67817	0.183563	-3.8669	0.00486672	0.0904465
treat	CDwt_mdp	CDwt_ustim	RP1-239B22.5	ENSG00000260196.1	11.1799	1.33616	-3.06474	3.76885e-11	6.65313e-09
treat	CDwt_mdp	CDwt_ustim	RP13-516M14.1	ENSG00000260563.2	0.880734	3.10572	1.81815	0.00511505	0.0942699
treat	CDwt_mdp	CDwt_ustim	GS1-358P8.4	ENSG00000260822.1	0.473548	3.69568	2.96426	2.65523e-09	3.32014e-07
treat	CDwt_mdp	CDwt_ustim	CTC-205M6.5	ENSG00000260841.1	5.20487	11.027	1.08311	0.00336802	0.0669048
treat	CDwt_mdp	CDwt_ustim	LINC00622	ENSG00000260941.1	2.82505	0.406615	-2.79654	2.65384e-05	0.00123158
treat	CDwt_mdp	CDwt_ustim	RP4-647J21.1	ENSG00000260997.1	12.1445	3.00893	-2.01298	7.44162e-06	0.00041613
treat	CDwt_mdp	CDwt_ustim	RP11-1024P17.1	ENSG00000261468.1	0.263816	1.30842	2.31023	0.00143129	0.0339551
treat	CDwt_mdp	CDwt_ustim	RP11-244O19.1	ENSG00000261534.1	0.050943	0.360177	2.82175	0.00257704	0.0545252
treat	CDwt_mdp	CDwt_ustim	RP11-79H23.3	ENSG00000261618.1	1.22012	0.0179018	-6.09078	2.9854e-08	3.03701e-06
treat	CDwt_mdp	CDwt_ustim	RP11-340F14.5	ENSG00000261827.1	231.304	29.0361	-2.99387	2.62013e-14	9.07269e-12
treat	CDwt_mdp	CDwt_ustim	CTD-2135D7.5	ENSG00000262097.1	0.610054	9.34449	3.93711	0.000102279	0.00389354
treat	CDwt_mdp	CDwt_ustim	PGDP1	ENSG00000265273.1	40.6677	13.1016	-1.63415	3.44695e-06	0.000220874
treat	CDwt_mdp	CDwt_ustim	RP11-690G19.3	ENSG00000266753.1	0.446572	3.85685	3.11046	2.14515e-06	0.00014799
treat	CDwt_mdp	CDwt_ustim	RP11-384O8.1	ENSG00000267034.1	50.4987	5.72031	-3.14208	2.88343e-11	5.35247e-09
treat	CDwt_mdp	CDwt_ustim	TPMTP1	ENSG00000267156.1	10.6483	3.94016	-1.4343	0.00994985	0.156196
treat	CDwt_mdp	CDwt_ustim	RP11-815J4.5	ENSG00000267478.1	0.926764	0.127485	-2.86188	0.000898272	0.0236812
treat	CDwt_mdp	CDwt_ustim	CTD-3252C9.4	ENSG00000267519.1	18.9358	5.0762	-1.89929	3.80181e-06	0.00024104
treat	CDwt_mdp	CDwt_ustim	RP11-373L24.1	ENSG00000267520.1	44.0248	19.8998	-1.14556	0.000150105	0.00534149
treat	CDwt_mdp	CDwt_ustim	RP11-815J4.7	ENSG00000267533.1	2.33696	6.66944	1.51293	0.00557097	0.100846
treat	CDwt_mdp	CDwt_ustim	CCL15	ENSG00000267596.1	8.3451	0.0229783	-8.50451	5.2992e-05	0.00225573
treat	CDwt_mdp	CDwt_ustim	RP11-807E13.3	ENSG00000267656.1	2.03245	0.302078	-2.75022	0.00217502	0.0474133
treat	CDwt_mdp	CDwt_ustim	AC005795.1	ENSG00000268034.1	160.76	88.1036	-0.867632	0.00349822	0.0691427
treat	CDwt_mdp	CDwt_ustim	CTB-61M7.2	ENSG00000268734.1	48.8998	15.2104	-1.68477	4.29457e-05	0.00189066
treat	CDwt_mdp	CDwt_ustim	CTD-2587H19.1	ENSG00000268802.1	6.93721	2.51364	-1.46458	0.00228299	0.0491716
treat	CDwt_mdp	CDwt_ustim	SIGLEC22P	ENSG00000268849.1	0.692668	4.16331	2.58749	0.00185841	0.0418866
treat	CDwt_mdp	CDwt_ustim	AC026806.2	ENSG00000268913.1	9.3075	29.2976	1.65432	0.00209998	0.0460004
treat	control_mdp	control_ustim	CCL3	ENSG00000006075.11	876.503	12.7048	-6.10831	4.56857e-12	1.61243e-08
treat	control_mdp	control_ustim	E2F2	ENSG00000007968.6	0.0762793	0.667769	3.12999	0.00426942	0.291419
treat	control_mdp	control_ustim	HIVEP2	ENSG00000010818.4	12.9903	3.80217	-1.77254	0.000853181	0.0946923
treat	control_mdp	control_ustim	SLC45A4	ENSG00000022567.5	2.43376	33.0447	3.76316	0.00663204	0.381223
treat	control_mdp	control_ustim	CCDC28A	ENSG00000024862.12	8.70463	27.7796	1.67417	0.00544675	0.327648
treat	control_mdp	control_ustim	TIMP2	ENSG00000035862.8	29.9644	137.564	2.19878	0.000973256	0.102232
treat	control_mdp	control_ustim	TNFRSF9	ENSG00000049249.4	22.7444	1.89518	-3.5851	0.00303143	0.222898
treat	control_mdp	control_ustim	TRAF1	ENSG00000056558.6	227.869	15.7613	-3.85375	7.46627e-09	7.31984e-06
treat	control_mdp	control_ustim	DGAT2	ENSG00000062282.9	16.4565	1.08242	-3.92632	8.00646e-07	0.000428151
treat	control_mdp	control_ustim	TRAM2	ENSG00000065308.4	0.554438	4.39272	2.98602	0.000138089	0.0251222
treat	control_mdp	control_ustim	PDK3	ENSG00000067992.8	0.699463	7.19918	3.36351	0.000316134	0.0453563
treat	control_mdp	control_ustim	CYBRD1	ENSG00000071967.7	4.77372	36.6825	2.94191	0.00680101	0.389667
treat	control_mdp	control_ustim	DHRS9	ENSG00000073737.11	27.0593	166.095	2.61781	0.00185454	0.158101
treat	control_mdp	control_ustim	MAP3K1	ENSG00000095015.5	8.65925	28.886	1.73806	0.00171768	0.150921
treat	control_mdp	control_ustim	HSP90AB1	ENSG00000096384.14	309.979	98.632	-1.65204	0.00835627	0.453733
treat	control_mdp	control_ustim	MAST3	ENSG00000099308.5	1.90185	6.661	1.80833	0.00548606	0.328178
treat	control_mdp	control_ustim	PDGFB	ENSG00000100311.12	33.7379	3.76811	-3.16246	0.000158164	0.026972
treat	control_mdp	control_ustim	TMED8	ENSG00000100580.7	2.96949	8.03173	1.43549	0.00693028	0.395789
treat	control_mdp	control_ustim	MMP9	ENSG00000100985.7	187.11	41.8462	-2.16072	0.000213204	0.0338956
treat	control_mdp	control_ustim	CD40	ENSG00000101017.9	78.9339	5.42389	-3.86324	0.00022352	0.0349068
treat	control_mdp	control_ustim	NDRG3	ENSG00000101079.16	1.34001	9.89465	2.8844	0.00295948	0.220325
treat	control_mdp	control_ustim	JAG1	ENSG00000101384.6	9.91333	1.75236	-2.50007	7.19491e-05	0.015484
treat	control_mdp	control_ustim	MAP1LC3A	ENSG00000101460.8	14.0475	2.08662	-2.75108	0.00315534	0.230289
treat	control_mdp	control_ustim	TLR8	ENSG00000101916.11	25.64	75.5304	1.55866	0.00943889	0.495739
treat	control_mdp	control_ustim	IRG1	ENSG00000102794.5	22.2271	0.599033	-5.21354	1.73332e-08	1.39036e-05
treat	control_mdp	control_ustim	CCL22	ENSG00000102962.4	143.384	27.3357	-2.39102	1.50887e-05	0.00467139
treat	control_mdp	control_ustim	SLC7A5	ENSG00000103257.4	10.0889	0.774686	-3.70301	0.0055521	0.331007
treat	control_mdp	control_ustim	PYCARD	ENSG00000103490.13	13.0703	62.21	2.25085	0.000824467	0.0926711
treat	control_mdp	control_ustim	KCNN4	ENSG00000104783.7	136.445	7.93742	-4.10351	6.35244e-05	0.0138397
treat	control_mdp	control_ustim	PRX	ENSG00000105227.10	0.208468	1.15977	2.47594	0.00595596	0.347949
treat	control_mdp	control_ustim	EBI3	ENSG00000105246.5	67.9298	5.26936	-3.68834	0.000104578	0.0207358
treat	control_mdp	control_ustim	DNASE2	ENSG00000105612.4	16.6842	119.287	2.83788	0.000248319	0.0374538
treat	control_mdp	control_ustim	CDK6	ENSG00000105810.5	8.70119	2.16113	-2.00943	0.000935209	0.100022
treat	control_mdp	control_ustim	ITGB8	ENSG00000105855.4	7.04267	0.69006	-3.35133	3.43373e-05	0.00865645
treat	control_mdp	control_ustim	HIBADH	ENSG00000106049.3	2.04879	9.65803	2.23695	0.00509745	0.31865
treat	control_mdp	control_ustim	MEGF9	ENSG00000106780.7	6.07639	19.4663	1.67969	0.000956033	0.101025
treat	control_mdp	control_ustim	C10orf54	ENSG00000107738.13	19.0962	216.697	3.50433	0.0051477	0.318742
treat	control_mdp	control_ustim	PPIF	ENSG00000108179.8	266.838	33.695	-2.98536	0.00561897	0.333865
treat	control_mdp	control_ustim	PMP22	ENSG00000109099.9	4.04035	59.6837	3.88478	1.39754e-05	0.00440398
treat	control_mdp	control_ustim	EHD1	ENSG00000110047.12	205.438	5.73108	-5.16376	0.00128082	0.12284
treat	control_mdp	control_ustim	MS4A6A	ENSG00000110077.10	81.8991	660.704	3.01208	0.00106981	0.10913
treat	control_mdp	control_ustim	MS4A4A	ENSG00000110079.12	22.6952	143.441	2.66	0.00383331	0.267377
treat	control_mdp	control_ustim	SELPLG	ENSG00000110876.8	16.778	84.847	2.33829	1.72693e-05	0.00511904
treat	control_mdp	control_ustim	STK38	ENSG00000112079.8	14.6136	46.663	1.67497	0.00172755	0.150921
treat	control_mdp	control_ustim	CD83	ENSG00000112149.5	460.022	76.5094	-2.58799	0.000282947	0.0416097
treat	control_mdp	control_ustim	VNN1	ENSG00000112299.7	2.83988	14.1312	2.31499	0.000194316	0.0314596
treat	control_mdp	control_ustim	PERP	ENSG00000112378.10	0.798285	0.0838323	-3.25133	0.00325954	0.235742
treat	control_mdp	control_ustim	SLC29A1	ENSG00000112759.12	1.50787	19.34	3.68101	3.95335e-05	0.00930196
treat	control_mdp	control_ustim	HRH2	ENSG00000113749.5	1.23553	7.69277	2.63837	0.000358542	0.0510258
treat	control_mdp	control_ustim	IL1A	ENSG00000115008.5	5.80533	0.432744	-3.74579	0.000647841	0.0781028
treat	control_mdp	control_ustim	CCL20	ENSG00000115009.7	22.931	0.863435	-4.73107	0.000187833	0.0306915
treat	control_mdp	control_ustim	FARSB	ENSG00000116120.8	15.336	3.30574	-2.21387	0.000903593	0.0978264
treat	control_mdp	control_ustim	RNF19B	ENSG00000116514.12	208.65	37.7662	-2.46592	0.00158194	0.143162
treat	control_mdp	control_ustim	DNAJC6	ENSG00000116675.10	1.3937	0.185444	-2.90987	0.00201759	0.166375
treat	control_mdp	control_ustim	RGS2	ENSG00000116741.6	14.022	82.1648	2.55082	7.89124e-06	0.00267801
treat	control_mdp	control_ustim	MYCL1	ENSG00000116990.9	4.51665	24.0865	2.4149	0.000674337	0.0793021
treat	control_mdp	control_ustim	RIMS3	ENSG00000117016.5	0.0600944	0.348046	2.53397	0.00597431	0.347949
treat	control_mdp	control_ustim	NR4A3	ENSG00000119508.13	31.8164	10.0509	-1.66244	0.00437921	0.291784
treat	control_mdp	control_ustim	IRF2BPL	ENSG00000119669.3	5.33445	19.8422	1.89516	0.000912618	0.0982011
treat	control_mdp	control_ustim	AVPI1	ENSG00000119986.6	7.80962	27.7698	1.83019	0.00269821	0.205238
treat	control_mdp	control_ustim	DUSP1	ENSG00000120129.5	128.276	30.691	-2.06336	0.000376021	0.0530851
treat	control_mdp	control_ustim	GPR31	ENSG00000120436.3	1.4279	0.258358	-2.46645	0.00783919	0.432307
treat	control_mdp	control_ustim	MRC1	ENSG00000120586.4	2.92615	29.5384	3.33552	1.86137e-09	2.93969e-06
treat	control_mdp	control_ustim	PLXDC2	ENSG00000120594.10	17.7878	45.1757	1.34466	0.00923729	0.488055
treat	control_mdp	control_ustim	UTP20	ENSG00000120800.4	3.20389	0.900352	-1.83126	0.00430789	0.291419
treat	control_mdp	control_ustim	TNFRSF8	ENSG00000120949.10	5.62534	22.8414	2.02164	0.000699745	0.0807085
treat	control_mdp	control_ustim	GJA3	ENSG00000121743.3	4.23786	0.451622	-3.23015	2.98944e-05	0.00804032
treat	control_mdp	control_ustim	ACVR2A	ENSG00000121989.10	35.2467	5.47623	-2.68623	0.00527989	0.323521
treat	control_mdp	control_ustim	HS3ST2	ENSG00000122254.6	1.8204	16.8064	3.20668	0.000942466	0.100191
treat	control_mdp	control_ustim	TNFAIP6	ENSG00000123610.3	189.167	3.37503	-5.80862	7.37243e-09	7.31984e-06
treat	control_mdp	control_ustim	G0S2	ENSG00000123689.5	107.301	1.41931	-6.24033	1.6257e-10	3.18764e-07
treat	control_mdp	control_ustim	FAM210B	ENSG00000124098.9	1.88063	11.6557	2.63175	0.000242617	0.0369092
treat	control_mdp	control_ustim	SDC4	ENSG00000124145.5	58.7501	11.3604	-2.37058	0.00166196	0.148125
treat	control_mdp	control_ustim	F13A1	ENSG00000124491.10	7.85641	27.4558	1.80517	0.000415999	0.0551965
treat	control_mdp	control_ustim	TRERF1	ENSG00000124496.8	1.04264	10.8924	3.38501	0.00464654	0.300357
treat	control_mdp	control_ustim	HS3ST3B1	ENSG00000125430.4	15.6382	0.680768	-4.52177	1.88303e-08	1.44477e-05
treat	control_mdp	control_ustim	TNFSF14	ENSG00000125735.6	4.6229	0.611755	-2.91777	0.00217272	0.174282
treat	control_mdp	control_ustim	FFAR2	ENSG00000126262.3	123.058	4.0798	-4.9147	0.00814478	0.444987
treat	control_mdp	control_ustim	TICAM1	ENSG00000127666.8	27.2654	10.0797	-1.43563	0.00794077	0.436362
treat	control_mdp	control_ustim	STEAP4	ENSG00000127954.8	13.6906	0.526999	-4.69924	0.000881947	0.0960724
treat	control_mdp	control_ustim	SDF2L1	ENSG00000128228.4	49.7621	14.5699	-1.77205	0.00302345	0.222898
treat	control_mdp	control_ustim	CCL4	ENSG00000129277.9	1564.15	13.3772	-6.86946	3.96037e-11	9.98408e-08
treat	control_mdp	control_ustim	ARHGEF6	ENSG00000129675.11	4.73127	29.7482	2.6525	0.000226618	0.03508
treat	control_mdp	control_ustim	CDKN1C	ENSG00000129757.8	0.346129	5.9769	4.11002	0.00043098	0.056337
treat	control_mdp	control_ustim	ATPIF1	ENSG00000130770.12	20.657	80.2922	1.95863	0.00889049	0.473346
treat	control_mdp	control_ustim	NINJ1	ENSG00000131669.5	940.725	145.131	-2.69642	0.00433891	0.291419
treat	control_mdp	control_ustim	ZSWIM4	ENSG00000132003.5	22.2361	3.03521	-2.87304	7.88071e-06	0.00267801
treat	control_mdp	control_ustim	ZBED3	ENSG00000132846.5	0.692377	3.86053	2.47917	0.00225525	0.177671
treat	control_mdp	control_ustim	CD180	ENSG00000134061.4	6.52801	44.8038	2.77891	5.17351e-07	0.000294506
treat	control_mdp	control_ustim	IRAK2	ENSG00000134070.4	62.6885	2.30575	-4.76489	4.66294e-14	2.05717e-10
treat	control_mdp	control_ustim	CKAP4	ENSG00000136026.9	28.1688	7.14626	-1.97884	0.00504409	0.317932
treat	control_mdp	control_ustim	GYPC	ENSG00000136732.10	43.3991	10.6838	-2.02224	0.00522984	0.322696
treat	control_mdp	control_ustim	MYC	ENSG00000136997.10	26.9175	1.72309	-3.96547	8.73178e-09	8.10998e-06
treat	control_mdp	control_ustim	HMGA1	ENSG00000137309.14	127.831	25.6685	-2.31616	4.4509e-05	0.0103349
treat	control_mdp	control_ustim	TLR2	ENSG00000137462.6	196.615	40.0466	-2.29562	7.60407e-05	0.0161418
treat	control_mdp	control_ustim	ARL3	ENSG00000138175.7	3.92712	15.481	1.97895	0.00632672	0.366058
treat	control_mdp	control_ustim	IDH1	ENSG00000138413.9	7.43719	56.6327	2.92881	0.00197497	0.164197
treat	control_mdp	control_ustim	DIRC2	ENSG00000138463.8	3.01287	13.1338	2.12407	0.00281392	0.21221
treat	control_mdp	control_ustim	CXCL9	ENSG00000138755.5	7.65314	0.908009	-3.07527	8.85207e-05	0.0179555
treat	control_mdp	control_ustim	PHLDA1	ENSG00000139289.8	10.8477	1.85247	-2.54987	1.29618e-06	0.000635382
treat	control_mdp	control_ustim	SLC46A3	ENSG00000139508.10	1.49251	18.8868	3.66156	3.09821e-05	0.00804032
treat	control_mdp	control_ustim	BCL2A1	ENSG00000140379.7	250.083	30.7536	-3.02358	4.98537e-06	0.00187185
treat	control_mdp	control_ustim	ARRDC4	ENSG00000140450.7	32.7738	8.80155	-1.89671	0.00441519	0.292913
treat	control_mdp	control_ustim	ZFHX3	ENSG00000140836.9	1.11354	5.29642	2.24986	0.000147183	0.0259735
treat	control_mdp	control_ustim	TAF4B	ENSG00000141384.7	3.76067	0.558597	-2.75111	0.000720076	0.0825142
treat	control_mdp	control_ustim	ASGR1	ENSG00000141505.7	2.53958	17.5265	2.78688	0.00139527	0.129299
treat	control_mdp	control_ustim	URB1	ENSG00000142207.5	3.55875	0.532566	-2.74034	3.05405e-05	0.00804032
treat	control_mdp	control_ustim	ZNF697	ENSG00000143067.4	11.3119	1.42409	-2.98974	1.78392e-06	0.0008072
treat	control_mdp	control_ustim	C1orf162	ENSG00000143110.7	26.2119	137.667	2.39289	0.000155879	0.0269685
treat	control_mdp	control_ustim	ADAMTSL4	ENSG00000143382.9	3.79543	18.7489	2.30447	0.00796217	0.436362
treat	control_mdp	control_ustim	N4BP3	ENSG00000145911.5	0.447563	0.0351434	-3.67077	0.000400837	0.0540193
treat	control_mdp	control_ustim	SLC18B1	ENSG00000146409.6	4.37741	27.9785	2.67617	0.000146092	0.0259735
treat	control_mdp	control_ustim	ZC3H12C	ENSG00000149289.6	23.208	6.95956	-1.73755	0.00486796	0.311249
treat	control_mdp	control_ustim	CDC42EP2	ENSG00000149798.3	23.8963	3.17752	-2.91082	0.000123579	0.0232356
treat	control_mdp	control_ustim	RILPL2	ENSG00000150977.9	80.9575	27.593	-1.55286	0.00394508	0.273015
treat	control_mdp	control_ustim	FLI1	ENSG00000151702.11	9.70212	52.2728	2.42969	3.59297e-05	0.00873729
treat	control_mdp	control_ustim	CYSLTR2	ENSG00000152207.3	0.118584	0.841218	2.82657	0.00315804	0.230289
treat	control_mdp	control_ustim	USP12	ENSG00000152484.9	37.5905	12.0446	-1.64198	0.00224325	0.177519
treat	control_mdp	control_ustim	HS3ST3A1	ENSG00000153976.2	3.64147	0.0931805	-5.28835	0.000404066	0.0540193
treat	control_mdp	control_ustim	C17orf103	ENSG00000154035.6	1.07622	5.01228	2.2195	0.000628043	0.0764349
treat	control_mdp	control_ustim	CCSAP	ENSG00000154429.6	3.10497	11.5426	1.89432	0.00511011	0.31865
treat	control_mdp	control_ustim	LY96	ENSG00000154589.2	55.6343	169.806	1.60984	0.00766556	0.426732
treat	control_mdp	control_ustim	KLF10	ENSG00000155090.10	52.9647	13.9349	-1.92633	0.000380406	0.0532713
treat	control_mdp	control_ustim	RAB11FIP1	ENSG00000156675.11	4.36727	30.3844	2.79852	0.000681	0.0793021
treat	control_mdp	control_ustim	DUSP2	ENSG00000158050.4	55.5338	2.22239	-4.64318	2.02929e-06	0.000894431
treat	control_mdp	control_ustim	B4GALT5	ENSG00000158470.5	80.5931	17.6032	-2.19482	0.000133259	0.0247539
treat	control_mdp	control_ustim	CD1D	ENSG00000158473.6	0.618366	4.10308	2.73017	0.00228294	0.179054
treat	control_mdp	control_ustim	ICOSLG	ENSG00000160223.12	85.6618	10.4499	-3.03517	0.00279255	0.211503
treat	control_mdp	control_ustim	SLC2A6	ENSG00000160326.9	118.237	7.22197	-4.03315	0.00734414	0.412745
treat	control_mdp	control_ustim	GPATCH4	ENSG00000160818.12	19.8291	3.57765	-2.47053	0.00132466	0.125679
treat	control_mdp	control_ustim	CCL5	ENSG00000161570.4	49.8817	1.52892	-5.02792	2.7423e-06	0.00112543
treat	control_mdp	control_ustim	AK4	ENSG00000162433.10	65.2863	2.45056	-4.7356	2.07807e-06	0.000894431
treat	control_mdp	control_ustim	SGPP2	ENSG00000163082.9	80.1802	2.39492	-5.0652	1.33227e-15	7.83684e-12
treat	control_mdp	control_ustim	NEURL3	ENSG00000163121.5	37.0419	0.926404	-5.32137	4.49928e-09	5.67135e-06
treat	control_mdp	control_ustim	TGFBR2	ENSG00000163513.13	10.8198	50.4261	2.22049	2.91282e-05	0.00804032
treat	control_mdp	control_ustim	PTX3	ENSG00000163661.3	22.9567	2.47844	-3.21141	2.44529e-06	0.00102743
treat	control_mdp	control_ustim	ELOVL7	ENSG00000164181.9	15.2638	0.555359	-4.78055	0.00166176	0.148125
treat	control_mdp	control_ustim	KCNK5	ENSG00000164626.8	0.987057	0.143533	-2.78175	0.00147156	0.134553
treat	control_mdp	control_ustim	CRYL1	ENSG00000165475.9	7.51724	31.4764	2.066	0.00198186	0.164197
treat	control_mdp	control_ustim	DDX21	ENSG00000165732.8	88.4341	18.725	-2.23964	4.60669e-05	0.0105577
treat	control_mdp	control_ustim	ABTB2	ENSG00000166016.4	6.50551	1.48774	-2.12854	0.00425955	0.291419
treat	control_mdp	control_ustim	C15orf48	ENSG00000166920.6	2160.62	177.618	-3.6046	0.00222208	0.176636
treat	control_mdp	control_ustim	CCL23	ENSG00000167236.2	14.3305	0.231376	-5.95271	4.92516e-05	0.0110018
treat	control_mdp	control_ustim	LMBRD1	ENSG00000168216.6	17.7	54.4959	1.6224	0.00444942	0.294078
treat	control_mdp	control_ustim	CXCL10	ENSG00000169245.4	1640.5	29.795	-5.78292	1.51449e-10	3.18764e-07
treat	control_mdp	control_ustim	CXCL11	ENSG00000169248.8	138.939	1.91848	-6.17834	4.44089e-16	3.91842e-12
treat	control_mdp	control_ustim	ADRB2	ENSG00000169252.4	0.394557	2.2109	2.48633	0.00297146	0.220325
treat	control_mdp	control_ustim	RNASE6	ENSG00000169413.2	89.6548	377.172	2.07277	5.92765e-05	0.0130757
treat	control_mdp	control_ustim	IL8	ENSG00000169429.6	805.209	65.485	-3.62013	0.0025857	0.198391
treat	control_mdp	control_ustim	SERPINB9	ENSG00000170542.5	121.265	12.5549	-3.27185	4.74778e-08	3.35136e-05
treat	control_mdp	control_ustim	TSEN34	ENSG00000170892.6	6.99243	23.6448	1.75766	0.00953039	0.497582
treat	control_mdp	control_ustim	GIMAP8	ENSG00000171115.3	5.35103	28.3768	2.40682	3.08134e-05	0.00804032
treat	control_mdp	control_ustim	IFNB1	ENSG00000171855.5	2.75822	0.154208	-4.16079	0.000386396	0.0532713
treat	control_mdp	control_ustim	HSPA6	ENSG00000173110.6	6.82178	22.7816	1.73965	0.0018085	0.154926
treat	control_mdp	control_ustim	CYSLTR1	ENSG00000173198.4	1.05033	9.05828	3.1084	4.31809e-06	0.00165655
treat	control_mdp	control_ustim	TIGD3	ENSG00000173825.6	0.166771	1.14807	2.78327	0.00490291	0.312353
treat	control_mdp	control_ustim	PLK3	ENSG00000173846.8	72.0499	10.2248	-2.81692	0.00347084	0.248983
treat	control_mdp	control_ustim	ZBTB4	ENSG00000174282.7	4.36462	15.4574	1.82437	0.000424359	0.0558855
treat	control_mdp	control_ustim	B3GNT1	ENSG00000174684.6	0.0616681	0.600451	3.28345	0.00478532	0.307078
treat	control_mdp	control_ustim	LEP	ENSG00000174697.4	0.509383	2.42458	2.25091	0.00506255	0.317932
treat	control_mdp	control_ustim	MARCKSL1	ENSG00000175130.6	170.265	28.4461	-2.58148	1.41999e-06	0.000677256
treat	control_mdp	control_ustim	LRRC25	ENSG00000175489.7	21.9796	90.6656	2.04439	0.00235581	0.182943
treat	control_mdp	control_ustim	B3GALT6	ENSG00000176022.3	15.6752	5.66974	-1.46713	0.00727404	0.412745
treat	control_mdp	control_ustim	KCNA3	ENSG00000177272.7	8.629	2.60631	-1.72718	0.00374676	0.263423
treat	control_mdp	control_ustim	MAGEF1	ENSG00000177383.3	0.733842	3.72679	2.34439	0.00353607	0.251617
treat	control_mdp	control_ustim	KCTD12	ENSG00000178695.4	33.8478	97.9507	1.53299	0.004558	0.297907
treat	control_mdp	control_ustim	MSC	ENSG00000178860.8	200.339	4.86627	-5.36348	0.000859205	0.094765
treat	control_mdp	control_ustim	SNX18	ENSG00000178996.8	4.14516	19.2416	2.21473	0.000140721	0.0253398
treat	control_mdp	control_ustim	GIMAP7	ENSG00000179144.4	6.5228	52.2494	3.00185	8.44174e-07	0.000438151
treat	control_mdp	control_ustim	FUCA1	ENSG00000179163.11	30.3665	238.4	2.97284	5.02603e-08	3.41132e-05
treat	control_mdp	control_ustim	C17orf96	ENSG00000179294.5	6.87733	1.1876	-2.5338	0.000135914	0.0249841
treat	control_mdp	control_ustim	RP11-1319K7.1	ENSG00000179978.10	4.55074	31.202	2.77747	8.84883e-05	0.0179555
treat	control_mdp	control_ustim	TSHZ1	ENSG00000179981.9	3.80831	12.6079	1.72711	0.00191559	0.161743
treat	control_mdp	control_ustim	PNPLA1	ENSG00000180316.7	1.50055	0.105382	-3.8318	0.00919931	0.487508
treat	control_mdp	control_ustim	FZD2	ENSG00000180340.5	2.34282	15.2233	2.69996	1.74048e-05	0.00511904
treat	control_mdp	control_ustim	MB21D2	ENSG00000180611.6	24.2943	8.79491	-1.46588	0.00495353	0.314442
treat	control_mdp	control_ustim	CHST13	ENSG00000180767.5	0.44952	3.73554	3.05486	0.00134145	0.125918
treat	control_mdp	control_ustim	AEN	ENSG00000181026.13	8.76295	1.63232	-2.42449	0.00049015	0.0631364
treat	control_mdp	control_ustim	FRAT2	ENSG00000181274.5	3.56729	15.6586	2.13406	0.00054321	0.0684716
treat	control_mdp	control_ustim	ZNF467	ENSG00000181444.8	1.12364	13.8742	3.62615	0.00106984	0.10913
treat	control_mdp	control_ustim	RAP2B	ENSG00000181467.2	13.0647	32.6849	1.32295	0.00643229	0.37095
treat	control_mdp	control_ustim	IDH2	ENSG00000182054.5	24.807	76.0102	1.61544	0.00702281	0.399779
treat	control_mdp	control_ustim	NXPH3	ENSG00000182575.7	0.973695	0.0229015	-5.40995	0.00101419	0.105279
treat	control_mdp	control_ustim	HSP90AB3P	ENSG00000183199.6	96.7506	31.7052	-1.60955	0.0011838	0.117363
treat	control_mdp	control_ustim	MRC1L1	ENSG00000183748.4	3.65572	37.4377	3.35626	8.60153e-10	1.51791e-06
treat	control_mdp	control_ustim	BRI3BP	ENSG00000184992.9	0.695465	6.59881	3.24616	1.27698e-07	7.77067e-05
treat	control_mdp	control_ustim	MAFF	ENSG00000185022.7	23.9338	3.4898	-2.77783	4.88409e-05	0.0110018
treat	control_mdp	control_ustim	METTL7A	ENSG00000185432.10	6.67555	48.0747	2.84832	0.00991594	0.511657
treat	control_mdp	control_ustim	GPRIN3	ENSG00000185477.3	1.04756	3.28739	1.6499	0.00978032	0.507628
treat	control_mdp	control_ustim	KLHDC8B	ENSG00000185909.10	3.35588	31.5167	3.23135	0.00164576	0.148125
treat	control_mdp	control_ustim	IRS2	ENSG00000185950.7	0.800205	4.62245	2.53022	0.000151197	0.0264175
treat	control_mdp	control_ustim	CD300LF	ENSG00000186074.14	3.08042	27.6491	3.16603	0.00240752	0.185526
treat	control_mdp	control_ustim	TNFRSF4	ENSG00000186827.6	120.552	1.31822	-6.51491	3.92347e-09	5.32597e-06
treat	control_mdp	control_ustim	TNFRSF18	ENSG00000186891.9	102.31	2.00514	-5.67309	3.38809e-08	2.49124e-05
treat	control_mdp	control_ustim	MAGEH1	ENSG00000187601.3	0.827933	4.13874	2.32161	0.0032473	0.235742
treat	control_mdp	control_ustim	EIF4EBP1	ENSG00000187840.4	9.72026	54.3393	2.48293	0.000215628	0.0339749
treat	control_mdp	control_ustim	NCR3LG1	ENSG00000188211.4	13.3744	1.47062	-3.18498	7.66971e-08	4.83383e-05
treat	control_mdp	control_ustim	C19orf35	ENSG00000188305.4	0.414037	2.00375	2.27487	0.00991155	0.511657
treat	control_mdp	control_ustim	IER5L	ENSG00000188483.6	2.10077	8.06879	1.94143	0.00292936	0.219044
treat	control_mdp	control_ustim	FAM83G	ENSG00000188522.10	2.7941	0.508639	-2.45767	0.00193208	0.162359
treat	control_mdp	control_ustim	C15orf52	ENSG00000188549.8	0.187868	2.68189	3.83546	0.00565876	0.335101
treat	control_mdp	control_ustim	ZDHHC9	ENSG00000188706.8	4.75995	0.954896	-2.31753	0.0062443	0.362477
treat	control_mdp	control_ustim	TTC30B	ENSG00000196659.8	0.176305	0.988145	2.48665	0.00530433	0.323895
treat	control_mdp	control_ustim	CCL4L2	ENSG00000197262.8	511.209	4.52259	-6.82062	3.90893e-05	0.00930196
treat	control_mdp	control_ustim	C1orf122	ENSG00000197982.10	547.922	39.0727	-3.80974	0.00113172	0.114122
treat	control_mdp	control_ustim	FAM109A	ENSG00000198324.9	1.30512	5.51315	2.07869	0.00733728	0.412745
treat	control_mdp	control_ustim	NUDT16	ENSG00000198585.7	3.09621	17.3978	2.49033	0.00236126	0.182943
treat	control_mdp	control_ustim	UBE2J1	ENSG00000198833.6	25.3313	8.84602	-1.51782	0.00368219	0.260963
treat	control_mdp	control_ustim	CCL4L1	ENSG00000205020.7	446.91	4.19277	-6.73594	1.10777e-05	0.00368845
treat	control_mdp	control_ustim	ZBTB10	ENSG00000205189.6	22.0444	3.97344	-2.47195	0.00122794	0.118413
treat	control_mdp	control_ustim	RP11-497H16.6	ENSG00000205565.6	0.127759	1.82852	3.83918	0.000500844	0.0640463
treat	control_mdp	control_ustim	RP11-642N14.1	ENSG00000213300.4	183.672	75.2006	-1.28831	0.00833942	0.453733
treat	control_mdp	control_ustim	RPL7AP64	ENSG00000213876.4	4.58594	34.0599	2.89279	2.97036e-05	0.00804032
treat	control_mdp	control_ustim	LGMNP1	ENSG00000214269.3	21.514	84.1368	1.96746	0.000170849	0.028714
treat	control_mdp	control_ustim	PSMA6P1	ENSG00000215414.3	284.592	76.914	-1.88758	0.000683057	0.0793021
treat	control_mdp	control_ustim	WI2-1896O14.1	ENSG00000215861.4	436.792	118.317	-1.88429	0.000665584	0.0788292
treat	control_mdp	control_ustim	RP11-12A2.1	ENSG00000218565.2	22.3041	1.16671	-4.25679	1.20066e-08	1.00895e-05
treat	control_mdp	control_ustim	CEBPD	ENSG00000221869.4	5.59962	36.7163	2.71302	9.98029e-07	0.000503206
treat	control_mdp	control_ustim	RP11-344B5.2	ENSG00000224307.1	0.615232	17.0598	4.79333	1.72947e-05	0.00511904
treat	control_mdp	control_ustim	AC006026.9	ENSG00000224785.1	8.97325	2.45484	-1.87	0.00504837	0.317932
treat	control_mdp	control_ustim	BAIAP2-AS1	ENSG00000226137.3	0.865488	7.6085	3.13603	0.000115163	0.0225809
treat	control_mdp	control_ustim	RP11-142L4.3	ENSG00000226723.2	43.2452	11.6943	-1.88674	0.00206433	0.169438
treat	control_mdp	control_ustim	AC109826.1	ENSG00000226791.3	0.0872569	1.83997	4.39827	0.000979894	0.102321
treat	control_mdp	control_ustim	C1orf233	ENSG00000228594.1	0.299034	1.53941	2.364	0.00871263	0.467331
treat	control_mdp	control_ustim	RP11-127L20.6	ENSG00000231233.1	5.8773	0.894097	-2.71665	0.00732413	0.412745
treat	control_mdp	control_ustim	RP11-248C1.2	ENSG00000232229.1	0.0672201	0.771212	3.52016	0.000587125	0.0724545
treat	control_mdp	control_ustim	RP3-437C15.1	ENSG00000232702.2	2683.53	345.28	-2.95829	1.17477e-05	0.0038391
treat	control_mdp	control_ustim	RHOQP2	ENSG00000232742.2	109.224	38.2026	-1.51555	0.00573323	0.337248
treat	control_mdp	control_ustim	RP11-288G3.4	ENSG00000234115.2	0.434679	4.63384	3.41419	0.00018056	0.0300599
treat	control_mdp	control_ustim	MIR155HG	ENSG00000234883.1	70.2287	2.50973	-4.80646	3.54368e-11	9.98408e-08
treat	control_mdp	control_ustim	RANP1	ENSG00000236603.1	171.5	58.1966	-1.5592	0.00213213	0.172595
treat	control_mdp	control_ustim	AP001056.1	ENSG00000237604.1	10.7126	1.82559	-2.55287	0.00269587	0.205238
treat	control_mdp	control_ustim	RP11-274E7.2	ENSG00000238000.1	74.2429	20.0418	-1.88924	0.00117358	0.117007
treat	control_mdp	control_ustim	FTH1P23	ENSG00000242960.1	932.718	264.17	-1.81997	0.000616717	0.0755778
treat	control_mdp	control_ustim	RP11-569H14.1	ENSG00000244153.1	3.44293	11.3791	1.72468	0.0028961	0.217479
treat	control_mdp	control_ustim	RP11-184M15.1	ENSG00000248187.1	1.01878	0.1213	-3.0702	0.00450655	0.29609
treat	control_mdp	control_ustim	CTB-114C7.4	ENSG00000250274.1	1.40705	0.0820697	-4.09968	0.000385342	0.0532713
treat	control_mdp	control_ustim	RP11-153M7.3	ENSG00000250771.1	10.4653	1.55186	-2.75355	7.68353e-05	0.0161418
treat	control_mdp	control_ustim	RP11-701P16.5	ENSG00000251230.1	15.2468	0.601756	-4.66318	0.00119963	0.11761
treat	control_mdp	control_ustim	RP11-215G15.4	ENSG00000251548.1	0.507906	4.46135	3.13485	0.00174559	0.151746
treat	control_mdp	control_ustim	EIF5AL1	ENSG00000253626.2	19.6458	7.27444	-1.43331	0.00434312	0.291419
treat	control_mdp	control_ustim	ETV3L	ENSG00000253831.1	8.16364	0.283343	-4.84859	5.24899e-08	3.4307e-05
treat	control_mdp	control_ustim	PAICSP4	ENSG00000254244.1	9.03206	2.07059	-2.12501	0.00371791	0.26244
treat	control_mdp	control_ustim	HCAR3	ENSG00000255398.2	12.5276	1.29048	-3.27913	0.000122147	0.0232356
treat	control_mdp	control_ustim	CCL3L3	ENSG00000256515.3	109.132	4.95003	-4.4625	7.87606e-06	0.00267801
treat	control_mdp	control_ustim	RP11-368J21.3	ENSG00000257838.1	0.828849	4.88906	2.56038	0.00120856	0.117831
treat	control_mdp	control_ustim	RP11-219E7.1	ENSG00000258810.1	3.32784	20.8596	2.64805	0.00384969	0.267462
treat	control_mdp	control_ustim	RP1-239B22.5	ENSG00000260196.1	7.36254	0.814607	-3.17603	5.36901e-06	0.00197389
treat	control_mdp	control_ustim	GS1-358P8.4	ENSG00000260822.1	0.336616	3.46502	3.36369	2.85598e-06	0.00114544
treat	control_mdp	control_ustim	RP11-1024P17.1	ENSG00000261468.1	0.153694	0.884262	2.52441	0.00995403	0.512125
treat	control_mdp	control_ustim	RP11-79H23.3	ENSG00000261618.1	0.922947	0.0973021	-3.2457	0.000576431	0.0716358
treat	control_mdp	control_ustim	RP11-340F14.5	ENSG00000261827.1	176.546	27.9932	-2.6569	5.50535e-06	0.00198271
treat	control_mdp	control_ustim	CTD-2135D7.5	ENSG00000262097.1	0.213859	6.30291	4.88128	0.000399262	0.0540193

## Sheet: miRNA
Differentially expressed miRNAs (Deseq)
group	sample_1	sample_2	symbol	id	baseMeanA	baseMeanB	log2FoldChange	pval	padj
patientAftTreat	CDwt_mdp	CDnod2_mdp	MIR10B	ENST00000385011.1	89.1076	1174.82	3.72074	0.000522015	0.0437746
patientAftTreat	CDwt_mdp	CDnod2_mdp	MIR1298	ENST00000408783.1	0	151.425	Inf	0.00294186	0.215859
patientAftTreat	CDwt_mdp	CDnod2_mdp	MIR190A	ENST00000388402.1	0	182.509	Inf	0.00038829	0.0379877
patientAftTreat	CDwt_mdp	CDnod2_mdp	MIR204	ENST00000385200.1	18.7595	582.262	4.95598	9.34034e-05	0.013707
patientAftTreat	CDwt_mdp	CDnod2_mdp	MIR210	ENST00000362168.1	2604.46	50788.5	4.28545	0.000334515	0.0379877
patientAftTreat	CDwt_mdp	CDnod2_mdp	MIR381	ENST00000362150.1	1937.3	10670.6	2.46152	0.00458611	0.269205
patientAftTreat	CDwt_mdp	CDnod2_mdp	MIR409	ENST00000362237.1	11157.3	66673.2	2.57912	0.00549235	0.272844
patientAftTreat	CDwt_mdp	CDnod2_mdp	MIR411	ENST00000362239.2	3496.95	20346.9	2.54064	0.00346924	0.226272
patientAftTreat	CDwt_mdp	CDnod2_mdp	MIR412	ENST00000362142.2	0	542.435	Inf	6.22665e-09	1.82752e-06
patientAftTreat	CDwt_mdp	CDnod2_mdp	MIR4326	ENST00000582203.1	0	4578.05	Inf	2.94609e-12	1.72936e-09
patientAftTreat	CDwt_mdp	CDnod2_mdp	MIR4672	ENST00000583126.1	0	107.391	Inf	0.0091467	0.357941
patientAftTreat	CDwt_mdp	CDnod2_mdp	MIR4762	ENST00000585261.1	0	107.915	Inf	0.00881657	0.357941
patientAftTreat	CDwt_mdp	CDnod2_mdp	MIR487B	ENST00000385021.1	264.938	1517.4	2.51787	0.00648713	0.292919
patientAftTreat	CDwt_mdp	CDnod2_mdp	MIR496	ENST00000385226.1	0	118.146	Inf	0.00557774	0.272844
patientAftTreat	CDwt_mdp	CDnod2_mdp	MIR544B	ENST00000582372.1	0	943.47	Inf	2.21994e-07	4.34368e-05
patientAftTreat	control_mdp	CDnod2_mdp	MIR4518	ENST00000580665.1	0	119.467	Inf	0.00394226	0.773998
patientAftTreat	control_mdp	CDnod2_mdp	MIR544B	ENST00000582372.1	0	1094.44	Inf	2.40123e-08	1.41432e-05
patientAftTreat	control_mdp	CDnod2_mdp	MIR7	ENST00000384970.1	0	194.962	Inf	0.00014727	0.043371
patientAftTreat	control_mdp	CDwt_mdp	MIR10B	ENST00000385011.1	819.469	58.8013	-3.80077	0.000601491	0.0316603
patientAftTreat	control_mdp	CDwt_mdp	MIR1185	ENST00000408598.1	786.313	143.818	-2.45086	0.00926747	0.198736
patientAftTreat	control_mdp	CDwt_mdp	MIR1197	ENST00000408818.1	121.115	0	-Inf	0.00597186	0.150335
patientAftTreat	control_mdp	CDwt_mdp	MIR127	ENST00000384876.1	96220.5	12462.6	-2.94873	1.9526e-08	5.65279e-06
patientAftTreat	control_mdp	CDwt_mdp	MIR1298	ENST00000408783.1	169.42	0	-Inf	0.000867124	0.0386204
patientAftTreat	control_mdp	CDwt_mdp	MIR134	ENST00000385258.2	8879.24	1041.78	-3.09138	8.56064e-08	1.6522e-05
patientAftTreat	control_mdp	CDwt_mdp	MIR136	ENST00000385207.1	585.048	45.9063	-3.67179	0.00117085	0.048423
patientAftTreat	control_mdp	CDwt_mdp	MIR210	ENST00000362168.1	17918.5	1715.87	-3.38444	0.000295591	0.0190163
patientAftTreat	control_mdp	CDwt_mdp	MIR299	ENST00000385016.2	752.223	95.4232	-2.97875	0.00278579	0.0848931
patientAftTreat	control_mdp	CDwt_mdp	MIR323A	ENST00000362199.1	482.568	34.8597	-3.7911	0.0015467	0.0597028
patientAftTreat	control_mdp	CDwt_mdp	MIR377	ENST00000362145.2	1192.28	50.4579	-4.5625	3.99077e-07	5.77664e-05
patientAftTreat	control_mdp	CDwt_mdp	MIR381	ENST00000362150.1	10328.2	1277.76	-3.0149	0.000239596	0.0173407
patientAftTreat	control_mdp	CDwt_mdp	MIR409	ENST00000362237.1	89550.1	7358.07	-3.6053	0.00691995	0.166944
patientAftTreat	control_mdp	CDwt_mdp	MIR410	ENST00000362222.2	30464.2	2122.23	-3.84346	0.00812049	0.18695
patientAftTreat	control_mdp	CDwt_mdp	MIR411	ENST00000362239.2	20986.6	2306.02	-3.186	0.00552817	0.145491
patientAftTreat	control_mdp	CDwt_mdp	MIR412	ENST00000362142.2	257.775	0	-Inf	2.5657e-05	0.0021222
patientAftTreat	control_mdp	CDwt_mdp	MIR424	ENST00000362227.1	5881.88	15634.6	1.4104	0.00394543	0.108781
patientAftTreat	control_mdp	CDwt_mdp	MIR431	ENST00000385266.1	8278.3	1276.5	-2.69714	0.00333821	0.0966411
patientAftTreat	control_mdp	CDwt_mdp	MIR4326	ENST00000582203.1	3017.65	0	-Inf	9.20982e-30	5.33248e-27
patientAftTreat	control_mdp	CDwt_mdp	MIR433	ENST00000384837.1	1006.84	156.288	-2.68756	0.00266774	0.0848931
patientAftTreat	control_mdp	CDwt_mdp	MIR485	ENST00000385292.2	2446.4	210.963	-3.5356	0.00201933	0.0730744
patientAftTreat	control_mdp	CDwt_mdp	MIR487B	ENST00000385021.1	2020.01	174.766	-3.53087	0.00839499	0.18695
patientAftTreat	control_mdp	CDwt_mdp	MIR493	ENST00000385254.1	1854.07	241.82	-2.93869	0.00239386	0.081532
patientAftTreat	control_mdp	CDwt_mdp	MIR503	ENST00000385270.1	290.265	2310.44	2.99273	9.90247e-06	0.00108176
patientAftTreat	control_mdp	CDwt_mdp	MIR543	ENST00000390751.1	1139.68	73.7595	-3.94965	1.12099e-05	0.00108176
patientAftTreat	control_mdp	CDwt_mdp	MIR654	ENST00000385199.1	5451.21	633.55	-3.10504	0.000698325	0.0336942
patientAftTreat	control_mdp	CDwt_mdp	MIR758	ENST00000390227.1	1087.68	120.091	-3.17905	0.000566595	0.0316603
patientBefTreat	CDwt_ustim	CDnod2_ustim	AL161772.1	ENST00000581760.1	1776.42	476.957	-1.89704	0.00344992	0.135007
patientBefTreat	CDwt_ustim	CDnod2_ustim	MIR127	ENST00000384876.1	15410.7	55706.7	1.85392	0.00246378	0.121022
patientBefTreat	CDwt_ustim	CDnod2_ustim	MIR150	ENST00000385048.1	111099	33298.3	-1.73833	0.00247404	0.121022
patientBefTreat	CDwt_ustim	CDnod2_ustim	MIR190A	ENST00000388402.1	101.781	0	-Inf	0.00226048	0.121022
patientBefTreat	CDwt_ustim	CDnod2_ustim	MIR210	ENST00000362168.1	4591.47	35483.2	2.95011	0.00652887	0.225438
patientBefTreat	CDwt_ustim	CDnod2_ustim	MIR299	ENST00000385016.2	106.985	585.762	2.4529	0.00947038	0.292585
patientBefTreat	CDwt_ustim	CDnod2_ustim	MIR377	ENST00000362145.2	27.0339	508.733	4.23407	0.00304096	0.127503
patientBefTreat	CDwt_ustim	CDnod2_ustim	MIR381	ENST00000362150.1	1237.14	8691.25	2.81256	0.00519224	0.19049
patientBefTreat	CDwt_ustim	CDnod2_ustim	MIR411	ENST00000362239.2	2973.49	14958.7	2.33075	0.00147495	0.0961997
patientBefTreat	CDwt_ustim	CDnod2_ustim	MIR412	ENST00000362142.2	0	765.256	Inf	1.11038e-10	3.25898e-08
patientBefTreat	CDwt_ustim	CDnod2_ustim	MIR431	ENST00000385266.1	995.235	5067.68	2.34822	0.00063604	0.0533365
patientBefTreat	CDwt_ustim	CDnod2_ustim	MIR4326	ENST00000582203.1	0	3651.78	Inf	2.2218e-19	1.3042e-16
patientBefTreat	CDwt_ustim	CDnod2_ustim	MIR4671	ENST00000583284.1	0	161.988	Inf	0.000145357	0.0170649
patientBefTreat	CDwt_ustim	CDnod2_ustim	MIR4786	ENST00000583954.1	0	269.209	Inf	4.97177e-05	0.00729608
patientBefTreat	CDwt_ustim	CDnod2_ustim	MIR487B	ENST00000385021.1	170.617	941.689	2.46449	0.00276079	0.12466
patientBefTreat	CDwt_ustim	CDnod2_ustim	MIR544B	ENST00000582372.1	0	322.317	Inf	1.1672e-07	2.28383e-05
patientBefTreat	CDwt_ustim	CDnod2_ustim	MIR574	ENST00000385209.1	32691.6	10352.5	-1.65894	0.00128402	0.0942148
patientBefTreat	CDwt_ustim	CDnod2_ustim	MIR600	ENST00000385007.1	0	140.217	Inf	0.000541527	0.0529794
patientBefTreat	CDwt_ustim	CDnod2_ustim	MIR654	ENST00000385199.1	797.036	3807.69	2.2562	0.00751681	0.245132
patientBefTreat	control_ustim	CDnod2_ustim	MIR1197	ENST00000408818.1	234.948	6.27044	-5.22763	0.00969903	1
patientBefTreat	control_ustim	CDnod2_ustim	MIR544B	ENST00000582372.1	0	281.819	Inf	4.286e-06	0.00252017
patientBefTreat	control_ustim	CDwt_ustim	AC008738.2	ENST00000577275.1	1023.31	3727.96	1.86515	0.00483682	0.18712
patientBefTreat	control_ustim	CDwt_ustim	MIR1185	ENST00000408598.1	663.537	86.041	-2.94708	0.00610051	0.208853
patientBefTreat	control_ustim	CDwt_ustim	MIR1197	ENST00000408818.1	179.194	0	-Inf	0.000737833	0.0477132
patientBefTreat	control_ustim	CDwt_ustim	MIR127	ENST00000384876.1	61646.1	10591.3	-2.54113	2.99115e-05	0.00415093
patientBefTreat	control_ustim	CDwt_ustim	MIR370	ENST00000362135.1	2318.11	238.879	-3.2786	3.56609e-05	0.00415093
patientBefTreat	control_ustim	CDwt_ustim	MIR377	ENST00000362145.2	470.942	18.477	-4.67174	0.000720854	0.0477132
patientBefTreat	control_ustim	CDwt_ustim	MIR379	ENST00000362218.3	366.643	18.0839	-4.3416	0.00394498	0.163998
patientBefTreat	control_ustim	CDwt_ustim	MIR381	ENST00000362150.1	8631.5	851.877	-3.3409	0.00390742	0.163998
patientBefTreat	control_ustim	CDwt_ustim	MIR411	ENST00000362239.2	14395.9	2048.21	-2.81322	0.00964505	0.280671
patientBefTreat	control_ustim	CDwt_ustim	MIR412	ENST00000362142.2	396.41	0	-Inf	2.82234e-07	8.21301e-05
patientBefTreat	control_ustim	CDwt_ustim	MIR431	ENST00000385266.1	5259.47	686.105	-2.93842	1.50783e-05	0.00292519
patientBefTreat	control_ustim	CDwt_ustim	MIR4326	ENST00000582203.1	2826.54	0	-Inf	4.88213e-25	2.8414e-22
patientBefTreat	control_ustim	CDwt_ustim	MIR432	ENST00000385058.1	5208.46	900.373	-2.53226	0.000180247	0.0174839
patientBefTreat	control_ustim	CDwt_ustim	MIR485	ENST00000385292.2	1577.03	133.68	-3.56036	0.00274436	0.133649
patientBefTreat	control_ustim	CDwt_ustim	MIR487B	ENST00000385021.1	1133.02	117.579	-3.26847	0.000488306	0.0405992
patientBefTreat	control_ustim	CDwt_ustim	MIR493	ENST00000385254.1	1260.95	227.245	-2.47219	0.00647475	0.20935
patientBefTreat	control_ustim	CDwt_ustim	MIR494	ENST00000349529.2	664.605	82.5599	-3.00898	0.0051442	0.18712
patientBefTreat	control_ustim	CDwt_ustim	MIR574	ENST00000385209.1	8369.37	22852.7	1.44918	0.00957379	0.280671
patientBefTreat	control_ustim	CDwt_ustim	MIR654	ENST00000385199.1	3782.96	550.025	-2.78194	0.00275564	0.133649
patientBefTreat	control_ustim	CDwt_ustim	MIR758	ENST00000390227.1	481.155	25.5533	-4.23492	0.00168262	0.0979286
treat	CDnod2_ustim	CDnod2_mdp	MIR1282	ENST00000408865.1	114.175	0	-Inf	0.00290888	0.856664
treat	CDnod2_ustim	CDnod2_mdp	MIR190A	ENST00000388402.1	0	203.718	Inf	6.45038e-06	0.00379927
treat	CDwt_ustim	CDwt_mdp	AC008738.2	ENST00000577275.1	4218.83	8637.04	1.03369	0.000323126	0.0917677
treat	CDwt_ustim	CDwt_mdp	MIR1298	ENST00000408783.1	123.225	0	-Inf	0.00525884	0.497836
treat	CDwt_ustim	CDwt_mdp	MIR132	ENST00000384991.1	69898.1	112786	0.690268	0.0014567	0.275802
treat	CDwt_ustim	CDwt_mdp	MIR155	ENST00000385060.1	254253	789052	1.63385	4.57857e-08	2.60062e-05
treat	CDwt_ustim	CDwt_mdp	MIR210	ENST00000362168.1	3626.05	1470.25	-1.30233	0.00279843	0.397377
treat	CDwt_ustim	CDwt_mdp	MIR4482	ENST00000583050.1	124.788	0	-Inf	0.00499408	0.497836
treat	control_ustim	control_mdp	AC008738.2	ENST00000577275.1	1157.62	4244.67	1.8745	0.00930359	1
treat	control_ustim	control_mdp	MIR1294	ENST00000408503.1	481.699	47.7577	-3.33433	0.00880544	1

## Sheet: gene_DESeq
Differentially expressed genes (Deseq FDR <=0.05 and Cuffdiff P value <=0.05 )
group	sample1	sample2	symbol	id	baseMeanA	baseMeanB	log2FoldChange	pval	padj
patientAftTreat	crohn_wt_mdp	crohn_snp13_mdp	GCH1	ENSG00000131979.14	5429.59462355465	1402.56045738127	-1.95278153010795	6.69745476649442e-06	0.00675024646877149
patientAftTreat	crohn_wt_mdp	crohn_snp13_mdp	AFAP1	ENSG00000196526.6	106.830638411321	4.22973302963145	-4.65861504591664	5.77390924260517e-09	3.29767203209323e-05
patientAftTreat	crohn_wt_mdp	crohn_snp13_mdp	USP18	ENSG00000184979.9	620.636514087444	173.053275428693	-1.84253232979573	9.93297402367877e-05	0.048193208269045
patientAftTreat	crohn_wt_mdp	crohn_snp13_mdp	CCL4	ENSG00000129277.9	25678.5485417244	4797.5639294357	-2.42018972150267	3.7433131517817e-08	0.000106896545904379
patientAftTreat	crohn_wt_mdp	crohn_snp13_mdp	PTX3	ENSG00000163661.3	2340.72123685779	581.114409529612	-2.01005899620612	4.34356479193755e-05	0.0323576691935035
patientAftTreat	crohn_wt_mdp	crohn_snp13_mdp	MIR155HG	ENSG00000234883.1	5148.07114551894	1022.11670727436	-2.33247205610321	1.06307657892754e-07	0.000260210772904921
patientAftTreat	crohn_wt_mdp	crohn_snp13_mdp	SGPP2	ENSG00000163082.9	19578.3280065028	4687.142948927	-2.06247686368021	7.65457671261712e-05	0.0468405419264221
patientAftTreat	crohn_wt_mdp	crohn_snp13_mdp	CCL3	ENSG00000006075.11	12783.9968414169	3550.02533837143	-1.84843772989807	1.73300782740459e-05	0.015628082165658
patientAftTreat	crohn_wt_mdp	crohn_snp13_mdp	GPRIN3	ENSG00000185477.3	306.109763948326	1484.93099723372	2.2782749242749	7.81703894472428e-06	0.00744095251549477
patientAftTreat	crohn_wt_mdp	crohn_snp13_mdp	CXCL11	ENSG00000169248.8	1173.42105804355	307.009909616066	-1.93436365921331	8.48551458835132e-05	0.0468846981316382
patientAftTreat	crohn_wt_mdp	crohn_snp13_mdp	RP11-79H23.3	ENSG00000261618.1	133.680108552643	24.2960886202606	-2.45998882904114	8.50942347767844e-05	0.0468846981316382
patientAftTreat	crohn_wt_mdp	crohn_snp13_mdp	AC007228.9	ENSG00000268568.1	32.7354435465362	0	-Inf	3.39255912186874e-06	0.0038752071996066
patientAftTreat	crohn_wt_mdp	crohn_snp13_mdp	ABCG1	ENSG00000160179.14	13.9457082677773	125.720890232304	3.1723312808136	6.16783769097475e-05	0.0422718923988645
patientAftTreat	crohn_wt_mdp	crohn_snp13_mdp	RP11-384O8.1	ENSG00000267034.1	2488.96679507369	388.573338405171	-2.67928816340697	5.02207244930513e-09	3.29767203209323e-05
patientAftTreat	crohn_wt_mdp	crohn_snp13_mdp	HLA-DRB6	ENSG00000229391.3	1555.13732900154	326.388090547477	-2.25238166415402	5.14392218739495e-06	0.00550849767242657
patientAftTreat	crohn_wt_mdp	crohn_snp13_mdp	MST4	ENSG00000134602.11	4629.19835167956	1372.70702617956	-1.7537386333541	0.000106883501472144	0.048193208269045
patientAftTreat	crohn_wt_mdp	crohn_snp13_mdp	IL12B	ENSG00000113302.4	88.4773461504233	3.58291834455107	-4.62610104332921	3.30474234289335e-08	0.000106896545904379
patientAftTreat	crohn_wt_mdp	crohn_snp13_mdp	AC004988.1	ENSG00000203446.2	307.549892138011	74.077701572307	-2.05370922842943	9.98422898444635e-05	0.048193208269045
patientBefTreat	crohn_wt_ustim	crohn_snp13_ustim	OLR1	ENSG00000173391.4	1560.96798752685	4525.99764465715	1.53579488312376	4.05578982397606e-05	0.0385998530414078
patientBefTreat	crohn_wt_ustim	crohn_snp13_ustim	FTLP2	ENSG00000232368.1	2269.52010927439	844.904108318354	-1.42552775311628	2.21591594354395e-09	9.49021400721284e-06
patientBefTreat	crohn_wt_ustim	crohn_snp13_ustim	RP11-195E2.1	ENSG00000230847.4	28.8512657293146	0.64762084913111	-5.4773413706018	3.00171624809628e-05	0.0302484712036103
patientBefTreat	crohn_wt_ustim	crohn_snp13_ustim	RP11-262H14.3	ENSG00000234665.3	28.5999976859974	0	-Inf	2.23523663848058e-06	0.00425464876153453
patientBefTreat	crohn_wt_ustim	crohn_snp13_ustim	CLEC4F	ENSG00000152672.3	18.4168017830181	153.584708337351	3.05994012788388	4.19727002547654e-08	0.000143806865612877
patientBefTreat	crohn_wt_ustim	crohn_snp13_ustim	AC007228.9	ENSG00000268568.1	37.044490485414	0	-Inf	5.31768987683798e-08	0.000151828908800186
patientBefTreat	crohn_wt_ustim	crohn_snp13_ustim	LAMP1	ENSG00000185896.9	12362.8823974516	5563.78238169691	-1.15187724838232	1.80906568177076e-07	0.000442730059920214
patientBefTreat	crohn_wt_ustim	crohn_snp13_ustim	MAML2	ENSG00000184384.8	4803.61919538278	2457.76166259519	-0.966776767107338	1.58588443973517e-05	0.0181118575580688
patientBefTreat	crohn_wt_ustim	crohn_snp13_ustim	MAF	ENSG00000178573.6	3746.8687191606	1445.88970366236	-1.37372792630714	3.33465848640408e-06	0.00571260345305882
treat	crohn_wt_ustim	crohn_wt_mdp	FGR	ENSG00000000938.7	6764.9431683801	14402.2423733555	1.09014373175918	4.45858802586861e-06	4.04632195840788e-05
treat	crohn_wt_ustim	crohn_wt_mdp	NFYA	ENSG00000001167.10	1495.31287574154	2593.29791410508	0.794340568196816	0.00209068001482946	0.00932639287865329
treat	crohn_wt_ustim	crohn_wt_mdp	CYP51A1	ENSG00000001630.11	54.0649729661885	199.854181690088	1.88618163555494	1.84140972244841e-06	1.84571963402816e-05
treat	crohn_wt_ustim	crohn_wt_mdp	RASD1	ENSG00000108551.4	43.2349495165766	8.05547327420515	-2.42415674715278	0.00338719503887868	0.014076506527327
treat	crohn_wt_ustim	crohn_wt_mdp	CCL7	ENSG00000108688.7	11.3458978085747	1357.05538476947	6.902165016705	0.000291658573298815	0.00169877978939432
treat	crohn_wt_ustim	crohn_wt_mdp	LAP3	ENSG00000002549.7	2653.93005294759	6557.91606611827	1.30510708949065	4.58867679592474e-09	7.58726192221919e-08
treat	crohn_wt_ustim	crohn_wt_mdp	CCL8	ENSG00000108700.4	139.276071863094	3059.3851732987	4.45722242800951	0.00392283685919697	0.0159388509008644
treat	crohn_wt_ustim	crohn_wt_mdp	FBXO32	ENSG00000156804.3	309.758370600091	39.3597252465696	-2.976351213852	7.68585219506389e-15	2.81924300003093e-13
treat	crohn_wt_ustim	crohn_wt_mdp	CFLAR	ENSG00000003402.14	5102.23491171692	19570.4999143637	1.93947938041882	3.15888113228001e-18	1.61046529154633e-16
treat	crohn_wt_ustim	crohn_wt_mdp	CD38	ENSG00000004468.7	49.1232634594098	264.506301210359	2.4288237782606	8.97994277446779e-11	1.9180351586862e-09
treat	crohn_wt_ustim	crohn_wt_mdp	PDK4	ENSG00000004799.7	9525.14838170796	1239.97782988353	-2.94142724066991	4.31613562501558e-36	7.95004336091579e-34
treat	crohn_wt_ustim	crohn_wt_mdp	RSAD2	ENSG00000134321.7	2137.45797352708	13889.2920751412	2.70000510903811	1.47111979285491e-31	2.08266793814915e-29
treat	crohn_wt_ustim	crohn_wt_mdp	CCL3	ENSG00000006075.11	256.240991508761	13252.0464623767	5.69257007082458	1.7800531860895e-101	6.09846221554264e-98
treat	crohn_wt_ustim	crohn_wt_mdp	CMPK2	ENSG00000134326.7	1354.81139383723	6921.32066981989	2.35295532247467	2.48320173012643e-23	1.97847654125887e-21
treat	crohn_wt_ustim	crohn_wt_mdp	TNFRSF12A	ENSG00000006327.9	56.0717075474589	381.082553536479	2.76475865130554	1.25416938525316e-15	4.9846685775839e-14
treat	crohn_wt_ustim	crohn_wt_mdp	ALDH3B1	ENSG00000006534.11	2723.68327902812	993.839296560178	-1.45447445814041	1.99151840492606e-06	1.97881150095032e-05
treat	crohn_wt_ustim	crohn_wt_mdp	WFS1	ENSG00000109501.9	62.9066259263467	14.6377498862742	-2.10351818382081	0.0015447975032275	0.00720064795381963
treat	crohn_wt_ustim	crohn_wt_mdp	JARID2	ENSG00000008083.9	2520.26348942216	9400.83026427086	1.89921360561022	7.93461388310238e-08	1.04795632858553e-06
treat	crohn_wt_ustim	crohn_wt_mdp	CAMK1G	ENSG00000008118.5	3.36069633486322	67.593558385968	4.33005367043889	0.00556105165555011	0.0213589270985591
treat	crohn_wt_ustim	crohn_wt_mdp	DSC2	ENSG00000134755.10	1819.85464108025	351.782281471054	-2.37106849706411	1.26165084822048e-07	1.59734508721484e-06
treat	crohn_wt_ustim	crohn_wt_mdp	ETV7	ENSG00000010030.9	22.6684228575958	149.165185468292	2.71815493087016	1.00736426345927e-08	1.57734459168714e-07
treat	crohn_wt_ustim	crohn_wt_mdp	STARD3NL	ENSG00000010270.9	1154.54861576806	3680.67318166416	1.67264073062438	2.78931485680566e-06	2.66189211682903e-05
treat	crohn_wt_ustim	crohn_wt_mdp	MS4A6A	ENSG00000110077.10	13911.5733504695	2799.2632887318	-2.31316649972846	3.98898399063367e-09	6.68603676707972e-08
treat	crohn_wt_ustim	crohn_wt_mdp	IFFO1	ENSG00000010295.14	5193.2441685374	1749.0898502079	-1.57003165563144	3.90102219683607e-12	1.00639322638256e-10
treat	crohn_wt_ustim	crohn_wt_mdp	MS4A4A	ENSG00000110079.12	3734.17272021475	1554.35961184347	-1.26446833960728	2.73527019903888e-08	3.93740995878454e-07
treat	crohn_wt_ustim	crohn_wt_mdp	HFE	ENSG00000010704.14	1336.24325500317	186.13407292827	-2.84376858719636	3.98373918070408e-26	3.92192253824488e-24
treat	crohn_wt_ustim	crohn_wt_mdp	FYN	ENSG00000010810.11	2380.20943417728	6695.05770023355	1.492007967647	3.14521379258276e-11	7.12665506176491e-10
treat	crohn_wt_ustim	crohn_wt_mdp	HIVEP2	ENSG00000010818.4	701.01488178979	5084.26559545424	2.85852242029991	2.00548163488019e-09	3.53435189356972e-08
treat	crohn_wt_ustim	crohn_wt_mdp	BTBD7	ENSG00000011114.10	2093.91583697805	3508.79974561535	0.744774156896831	0.00113200874004086	0.00551830100082527
treat	crohn_wt_ustim	crohn_wt_mdp	PLAUR	ENSG00000011422.7	2029.57009887693	8452.22787803068	2.05815749404997	1.22215395661652e-19	7.12091744110235e-18
treat	crohn_wt_ustim	crohn_wt_mdp	SLC35F2	ENSG00000110660.9	69.8834514416861	594.706306551984	3.08915460709836	0.000321646625228371	0.00184892841951745
treat	crohn_wt_ustim	crohn_wt_mdp	ELOVL5	ENSG00000012660.9	2100.2248636625	9440.25910587102	2.16828265721426	2.62725481426609e-21	1.76489705758346e-19
treat	crohn_wt_ustim	crohn_wt_mdp	CALCOCO1	ENSG00000012822.10	5285.25011954095	1615.37584807594	-1.71010187286311	5.88482123336215e-14	1.89843668036711e-12
treat	crohn_wt_ustim	crohn_wt_mdp	EHD3	ENSG00000013016.10	156.169706487017	12.8173310130881	-3.60694684716385	5.08446426226524e-12	1.29608441685422e-10
treat	crohn_wt_ustim	crohn_wt_mdp	MAMLD1	ENSG00000013619.9	51.3336766994494	2632.13172854327	5.68018228708278	7.97958643754672e-83	1.36690315675175e-79
treat	crohn_wt_ustim	crohn_wt_mdp	BID	ENSG00000015475.14	1838.84015149766	11710.6185442043	2.67094930138759	1.02498035704765e-30	1.3825128752934e-28
treat	crohn_wt_ustim	crohn_wt_mdp	XYLT2	ENSG00000015532.5	364.050394984602	55.8922929068152	-2.70341690852685	3.78216621091068e-14	1.25802926588155e-12
treat	crohn_wt_ustim	crohn_wt_mdp	RALBP1	ENSG00000017797.7	1979.38837892109	1237.81506123572	-0.677258932335628	0.00382199211108788	0.0155808201871775
treat	crohn_wt_ustim	crohn_wt_mdp	PHLDB1	ENSG00000019144.12	183.357455530643	2762.19481996739	3.91308424366321	2.23814740817865e-50	9.12844407192862e-48
treat	crohn_wt_ustim	crohn_wt_mdp	HGF	ENSG00000019991.11	3522.95971373994	291.133003261777	-3.59703767735407	4.80548071243016e-45	1.41927387248153e-42
treat	crohn_wt_ustim	crohn_wt_mdp	RUNX3	ENSG00000020633.14	2420.19053689094	1481.86522481204	-0.707706391605452	0.00207684546483053	0.00928036490709967
treat	crohn_wt_ustim	crohn_wt_mdp	GOLT1B	ENSG00000111711.4	1254.07898616181	3075.28209386252	1.29409053726613	2.11352970905546e-08	3.10770505717769e-07
treat	crohn_wt_ustim	crohn_wt_mdp	SLC45A4	ENSG00000022567.5	2623.41165650587	201.168671633502	-3.70496665378284	1.37739375869492e-45	4.36939909008222e-43
treat	crohn_wt_ustim	crohn_wt_mdp	ERP44	ENSG00000023318.7	3614.75530990751	5960.87870337122	0.721627024980178	0.00121686713504128	0.00587015883504849
treat	crohn_wt_ustim	crohn_wt_mdp	AKAP11	ENSG00000023516.7	3943.10686881965	2092.08233224758	-0.914393183072346	7.02713728870403e-05	0.000482851431028881
treat	crohn_wt_ustim	crohn_wt_mdp	DEF6	ENSG00000023892.9	1988.47043565399	538.546226815634	-1.8845170216794	5.56449832697597e-13	1.58602090417801e-11
treat	crohn_wt_ustim	crohn_wt_mdp	GCLM	ENSG00000023909.5	339.49878059037	1173.47061028005	1.78930341210487	7.27104361745477e-08	9.68530149043548e-07
treat	crohn_wt_ustim	crohn_wt_mdp	UST	ENSG00000111962.7	184.946815458902	1204.76982577168	2.70357517788211	5.93187919428953e-24	4.93267430088251e-22
treat	crohn_wt_ustim	crohn_wt_mdp	CCDC28A	ENSG00000024862.12	955.571351752948	355.189931575764	-1.42777291533698	3.788141013377e-08	5.27139362787555e-07
treat	crohn_wt_ustim	crohn_wt_mdp	TOMM34	ENSG00000025772.7	375.374590612754	743.36564511266	0.985741018749576	0.000188439335625552	0.00115614821606938
treat	crohn_wt_ustim	crohn_wt_mdp	VIM	ENSG00000026025.9	42179.0278961568	251459.763214605	2.57572981809364	3.21425091532082e-07	3.77900605212393e-06
treat	crohn_wt_ustim	crohn_wt_mdp	CD44	ENSG00000026508.11	23312.3291393877	170949.295865753	2.87440342364688	2.43672726244089e-36	4.586938242375e-34
treat	crohn_wt_ustim	crohn_wt_mdp	SLAMF7	ENSG00000026751.11	5601.5445559652	61377.7218517913	3.4538185062101	1.29652884728796e-35	2.28964321175698e-33
treat	crohn_wt_ustim	crohn_wt_mdp	ARHGAP31	ENSG00000031081.6	3727.89040744811	19979.1675950548	2.42206512308055	1.73567800974443e-26	1.76977168493583e-24
treat	crohn_wt_ustim	crohn_wt_mdp	MAP2K3	ENSG00000034152.14	1702.05162790065	7598.89302949685	2.15851447033761	4.05367713938009e-21	2.63028368930231e-19
treat	crohn_wt_ustim	crohn_wt_mdp	TIMP2	ENSG00000035862.8	18117.2986422067	4397.70427373704	-2.04254536245547	9.82002461141946e-20	5.76085690389094e-18
treat	crohn_wt_ustim	crohn_wt_mdp	MYO1G	ENSG00000136286.10	4092.64700309602	12098.7940116747	1.56375710648346	2.25879570378056e-12	5.9896548615729e-11
treat	crohn_wt_ustim	crohn_wt_mdp	NSUN2	ENSG00000037474.10	2721.88189982406	6065.93708720763	1.15612606427531	2.50380251769074e-07	3.02469232214686e-06
treat	crohn_wt_ustim	crohn_wt_mdp	METTL1	ENSG00000037897.12	93.9809629992721	1243.8416182658	3.72629043390917	9.79295501521446e-05	0.000648447311212307
treat	crohn_wt_ustim	crohn_wt_mdp	PI4K2B	ENSG00000038210.9	948.699705190427	3928.28474760534	2.0498761053956	1.33182809099707e-12	3.62186715873484e-11
treat	crohn_wt_ustim	crohn_wt_mdp	PSMA4	ENSG00000041357.11	2812.75259066634	5192.1062193047	0.884337239096027	6.7957164131009e-05	0.000468641796120847
treat	crohn_wt_ustim	crohn_wt_mdp	AIFM2	ENSG00000042286.10	191.456182713516	807.392764653041	2.0762564083148	4.09512378876447e-14	1.34643897315807e-12
treat	crohn_wt_ustim	crohn_wt_mdp	LCP2	ENSG00000043462.7	3180.26385227089	9385.46330673031	1.56128149999856	6.83054371267245e-07	7.40083578735478e-06
treat	crohn_wt_ustim	crohn_wt_mdp	CCR6	ENSG00000112486.10	153.53858050536	23.1793342559493	-2.72769017950989	0.00198047386854097	0.00890738603003479
treat	crohn_wt_ustim	crohn_wt_mdp	HSPA5	ENSG00000044574.7	16270.7621275242	34544.0459481614	1.08615523857552	0.00150863905935494	0.00705129252025926
treat	crohn_wt_ustim	crohn_wt_mdp	SLC29A1	ENSG00000112759.12	641.721043885658	103.014850283024	-2.63909396754849	4.16662471577589e-18	2.11166512962251e-16
treat	crohn_wt_ustim	crohn_wt_mdp	CELF2	ENSG00000048740.11	9000.97657645681	2614.74105528362	-1.78341345797364	1.61188005973868e-15	6.33291408791825e-14
treat	crohn_wt_ustim	crohn_wt_mdp	KITLG	ENSG00000049130.8	100.820890045897	767.378476719437	2.92814370546667	0.00764390960125195	0.0278081012927939
treat	crohn_wt_ustim	crohn_wt_mdp	ASGR2	ENSG00000161944.11	980.463543274663	381.5785735491	-1.36148382425153	1.13972376293944e-07	1.459153068696e-06
treat	crohn_wt_ustim	crohn_wt_mdp	TNFRSF9	ENSG00000049249.4	36.688854078329	1336.87166033493	5.1873753182841	1.02498513999993e-61	7.31583143674952e-59
treat	crohn_wt_ustim	crohn_wt_mdp	RCN1	ENSG00000049449.3	197.738498549808	1267.99829321557	2.68088711558043	8.20895524679427e-24	6.72820111854477e-22
treat	crohn_wt_ustim	crohn_wt_mdp	TOR1B	ENSG00000136816.11	1545.9754155215	3757.00674882928	1.28106633018404	9.49837895041659e-05	0.000631627451167066
treat	crohn_wt_ustim	crohn_wt_mdp	NFE2L3	ENSG00000050344.7	529.208670235966	1873.49334262514	1.82382224795471	7.03331466078216e-14	2.22699963288722e-12
treat	crohn_wt_ustim	crohn_wt_mdp	PTGER3	ENSG00000050628.15	100.964467761479	10.2231143584412	-3.30394098790359	0.00715819127493416	0.0263358712499188
treat	crohn_wt_ustim	crohn_wt_mdp	TNIP3	ENSG00000050730.11	2.52761760797	1388.97943619668	9.10203130397348	1.58553702665029e-29	2.01187031603847e-27
treat	crohn_wt_ustim	crohn_wt_mdp	COL23A1	ENSG00000050767.11	685.506928435355	248.871556840268	-1.46176989116047	8.80252411382448e-08	1.14929297309309e-06
treat	crohn_wt_ustim	crohn_wt_mdp	FAM168A	ENSG00000054965.6	2406.08328773955	621.432261819219	-1.95301753655776	8.5975932178382e-16	3.47350876937661e-14
treat	crohn_wt_ustim	crohn_wt_mdp	NOP58	ENSG00000055044.5	1106.8611202555	3007.27178680114	1.44198104350377	5.06679092097891e-10	9.6652704316669e-09
treat	crohn_wt_ustim	crohn_wt_mdp	CUL1	ENSG00000055130.10	1988.40867027098	3970.47171310391	0.99769611823102	1.15805049397542e-05	9.65323842423309e-05
treat	crohn_wt_ustim	crohn_wt_mdp	TAB2	ENSG00000055208.12	4843.13406915939	12029.3009271227	1.31253995817813	3.27863527818225e-09	5.57172840429186e-08
treat	crohn_wt_ustim	crohn_wt_mdp	ZFR	ENSG00000056097.11	3563.24133344816	6921.90091562829	0.957978091485264	1.82639976307536e-05	0.000145045099404177
treat	crohn_wt_ustim	crohn_wt_mdp	HEMK1	ENSG00000114735.5	501.753800432123	173.832579762104	-1.5292811411331	4.15047795207671e-06	3.79390007038816e-05
treat	crohn_wt_ustim	crohn_wt_mdp	TRAF1	ENSG00000056558.6	999.998321215719	41405.6914816018	5.37175960603519	1.18366174607421e-96	2.89658938717874e-93
treat	crohn_wt_ustim	crohn_wt_mdp	OGFR	ENSG00000060491.11	2076.07392426928	4003.19458067192	0.947293925869421	2.65027270525784e-05	0.000202674872504763
treat	crohn_wt_ustim	crohn_wt_mdp	VIPR1	ENSG00000114812.8	313.613239113494	23.3876675825793	-3.74516656765165	4.38650029645502e-09	7.30230807369042e-08
treat	crohn_wt_ustim	crohn_wt_mdp	DGAT2	ENSG00000062282.9	190.040449437606	1460.73949707094	2.94232048724277	1.18361098006164e-28	1.4178500761158e-26
treat	crohn_wt_ustim	crohn_wt_mdp	ZFP112	ENSG00000062370.12	69.4393659405145	25.9124397950161	-1.42210891503497	0.0142654585532557	0.0463959189324606
treat	crohn_wt_ustim	crohn_wt_mdp	MRPS24	ENSG00000062582.9	499.047547504068	1023.80436831841	1.03669088491676	3.95186552294593e-05	0.000288803141672627
treat	crohn_wt_ustim	crohn_wt_mdp	NCL	ENSG00000115053.11	11119.2136413918	20740.6369453512	0.899405436762174	3.157415875862e-05	0.000236599011170237
treat	crohn_wt_ustim	crohn_wt_mdp	ACTR3	ENSG00000115091.6	14375.0405625117	41295.4008945505	1.5224150894026	4.69498797220369e-12	1.20216956597682e-10
treat	crohn_wt_ustim	crohn_wt_mdp	ANKS1A	ENSG00000064999.12	1202.74864755097	330.046335103634	-1.86559469384458	4.47121952239348e-13	1.30037335175892e-11
treat	crohn_wt_ustim	crohn_wt_mdp	GNAI3	ENSG00000065135.7	3985.28836129857	7157.47910332146	0.844767436921241	0.000153699983378666	0.000967259630887787
treat	crohn_wt_ustim	crohn_wt_mdp	WDR3	ENSG00000065183.10	719.412732060101	1508.7993493616	1.06850936157822	0.0127968137242183	0.0425544984456235
treat	crohn_wt_ustim	crohn_wt_mdp	PSMD14	ENSG00000115233.7	683.815727642885	1996.12108831852	1.5455197298217	1.01384008769354e-10	2.14939117601365e-09
treat	crohn_wt_ustim	crohn_wt_mdp	TRAM2	ENSG00000065308.4	1300.43088401258	222.066248213672	-2.54992768435258	9.20793981101771e-22	6.43804118215238e-20
treat	crohn_wt_ustim	crohn_wt_mdp	ME1	ENSG00000065833.7	213.600384455806	666.813835703756	1.64236979536776	4.41524310025856e-09	7.33933999105893e-08
treat	crohn_wt_ustim	crohn_wt_mdp	LANCL1	ENSG00000115365.7	476.861608910408	131.729840059317	-1.8559884505304	1.63098627629276e-09	2.89821523992687e-08
treat	crohn_wt_ustim	crohn_wt_mdp	MTHFD2	ENSG00000065911.7	1752.4336914963	5647.11622873321	1.68815446847825	3.46388199919114e-08	4.85567092030641e-07
treat	crohn_wt_ustim	crohn_wt_mdp	YBX1	ENSG00000065978.13	8136.57307603416	13555.9519604579	0.736433229378513	0.000674264365903323	0.00352263685566608
treat	crohn_wt_ustim	crohn_wt_mdp	SPI1	ENSG00000066336.7	10332.4317108649	19077.4558909036	0.884688962249271	5.67888724650131e-05	0.000399176604565316
treat	crohn_wt_ustim	crohn_wt_mdp	ISOC1	ENSG00000066583.6	371.529739434824	760.349560636193	1.03318513377686	6.83768134819371e-05	0.000471012100065935
treat	crohn_wt_ustim	crohn_wt_mdp	MSANTD3	ENSG00000066697.10	66.55614520185	2373.09147436673	5.15605202431874	4.10279303385626e-72	5.02006033356841e-69
treat	crohn_wt_ustim	crohn_wt_mdp	QPCT	ENSG00000115828.11	962.992262769459	2637.96497966675	1.45382930041167	5.18493009059247e-10	9.86865027242767e-09
treat	crohn_wt_ustim	crohn_wt_mdp	DNTTIP2	ENSG00000067334.8	2151.32314218728	7719.8100926051	1.84334111476612	5.22869886456115e-07	5.83393420856062e-06
treat	crohn_wt_ustim	crohn_wt_mdp	PLEK	ENSG00000115956.9	11846.8586456666	44497.3328190966	1.9092143033927	7.66993465735058e-18	3.81935990350045e-16
treat	crohn_wt_ustim	crohn_wt_mdp	PDK3	ENSG00000067992.8	409.449012222111	82.2809348801505	-2.31505371639316	2.28739205685309e-12	6.05610910879343e-11
treat	crohn_wt_ustim	crohn_wt_mdp	RASSF1	ENSG00000068028.13	2147.49999318978	846.370586478532	-1.34329673065942	1.25316305909947e-08	1.92699131080555e-07
treat	crohn_wt_ustim	crohn_wt_mdp	IFI35	ENSG00000068079.3	1019.39620068806	2333.71696776659	1.19491472078373	3.12297424514898e-07	3.67926745663013e-06
treat	crohn_wt_ustim	crohn_wt_mdp	BCL3	ENSG00000069399.8	1393.57376268688	3672.0519158465	1.39779708869826	1.09016754966089e-09	1.98033617451655e-08
treat	crohn_wt_ustim	crohn_wt_mdp	FUNDC1	ENSG00000069509.5	190.775028458548	89.4981203892603	-1.09194305301026	0.0035802203085092	0.0147425898761449
treat	crohn_wt_ustim	crohn_wt_mdp	KIAA1107	ENSG00000069712.9	60.871509917786	11.7657554627873	-2.37117319533217	0.000597947189973433	0.00317498298240808
treat	crohn_wt_ustim	crohn_wt_mdp	ATP1B3	ENSG00000069849.6	3242.22721491944	7093.46172865392	1.12950466046205	4.39762876655223e-07	5.02209205140265e-06
treat	crohn_wt_ustim	crohn_wt_mdp	DGCR2	ENSG00000070413.13	2043.58886565784	1097.53868234815	-0.896833192540814	0.000130067769080556	0.000837616873815759
treat	crohn_wt_ustim	crohn_wt_mdp	JMJD6	ENSG00000070495.10	887.504311657843	1581.79991138926	0.833741085198886	0.000540790076084803	0.00291220811170471
treat	crohn_wt_ustim	crohn_wt_mdp	NCK2	ENSG00000071051.9	445.276406146256	1371.32089408535	1.62279313165856	0.000395882963840557	0.00222052232173829
treat	crohn_wt_ustim	crohn_wt_mdp	MGAT4A	ENSG00000071073.6	5730.42301424386	509.39475255178	-3.49178563814544	8.90305497477638e-46	2.93287176380614e-43
treat	crohn_wt_ustim	crohn_wt_mdp	ARHGAP10	ENSG00000071205.7	2148.24458954619	4904.84236899453	1.19104851060031	1.29911689820706e-07	1.63872404022732e-06
treat	crohn_wt_ustim	crohn_wt_mdp	RGS2	ENSG00000116741.6	4921.03278329018	473.110400596752	-3.3787123458309	4.94570744501832e-12	1.26447714228603e-10
treat	crohn_wt_ustim	crohn_wt_mdp	CYBRD1	ENSG00000071967.7	4324.29464642884	780.790916916654	-2.469456653013	1.36985542060083e-15	5.43185725807689e-14
treat	crohn_wt_ustim	crohn_wt_mdp	SIDT1	ENSG00000072858.6	446.037696015358	44.5382496387125	-3.32404887571041	3.88346673165595e-21	2.52942148719644e-19
treat	crohn_wt_ustim	crohn_wt_mdp	PVR	ENSG00000073008.9	938.719453980394	3550.35642858684	1.91919790434731	1.73921905043975e-10	3.55522939546933e-09
treat	crohn_wt_ustim	crohn_wt_mdp	TSNAX	ENSG00000116918.8	1807.86097604208	801.931508033482	-1.17273281093324	8.9367456007974e-07	9.48491029378312e-06
treat	crohn_wt_ustim	crohn_wt_mdp	SCARB1	ENSG00000073060.9	1440.83052505269	263.648195610962	-2.45021462306998	1.03162264779112e-14	3.71254116736595e-13
treat	crohn_wt_ustim	crohn_wt_mdp	NLE1	ENSG00000073536.13	96.8024122156191	286.738185568245	1.56661914078859	0.0117102018353161	0.0395340475835563
treat	crohn_wt_ustim	crohn_wt_mdp	DHRS9	ENSG00000073737.11	5888.57941757155	2149.46309530303	-1.45394329448049	5.9984108236881e-11	1.3122960077877e-09
treat	crohn_wt_ustim	crohn_wt_mdp	AGPAT9	ENSG00000138678.6	1002.93496672036	2749.02555835114	1.45469225964063	3.77585970011307e-06	3.48944437728238e-05
treat	crohn_wt_ustim	crohn_wt_mdp	VDAC1P1	ENSG00000073905.7	605.558081501765	1714.34302085433	1.50131855913695	2.30512386208681e-09	4.00880931548701e-08
treat	crohn_wt_ustim	crohn_wt_mdp	SCARF1	ENSG00000074660.11	456.480396818379	1089.14085929932	1.25456573953401	0.00489051469057937	0.0192055288055077
treat	crohn_wt_ustim	crohn_wt_mdp	C19orf10	ENSG00000074842.3	1561.29304257159	3283.21652111969	1.07236855032678	2.4650696943246e-06	2.39380067254991e-05
treat	crohn_wt_ustim	crohn_wt_mdp	ANO8	ENSG00000074855.6	616.161053533055	139.016470010637	-2.14805167829236	4.61523687286825e-13	1.33545621000394e-11
treat	crohn_wt_ustim	crohn_wt_mdp	SRI	ENSG00000075142.9	952.778283963891	2525.25267976721	1.40621531654845	1.60648832590269e-09	2.85764745822566e-08
treat	crohn_wt_ustim	crohn_wt_mdp	SEMA3A	ENSG00000075213.5	45.6440327476485	395.204465575831	3.11410108105764	4.36202891509155e-07	4.98808780477425e-06
treat	crohn_wt_ustim	crohn_wt_mdp	FNDC3B	ENSG00000075420.8	2726.39788485183	15210.5182619673	2.48000128373483	1.13601709846135e-27	1.27189365337536e-25
treat	crohn_wt_ustim	crohn_wt_mdp	FOSL2	ENSG00000075426.7	4721.23244560503	12158.3668600187	1.36471403607041	6.96459616729293e-10	1.29818860006233e-08
treat	crohn_wt_ustim	crohn_wt_mdp	ECE1	ENSG00000117298.10	260.251122582696	2181.2630391994	3.06718746386289	2.38441761829546e-33	3.58290121064923e-31
treat	crohn_wt_ustim	crohn_wt_mdp	FSCN1	ENSG00000075618.12	330.401694784599	3370.53692746325	3.35068543928718	8.28472237605433e-41	1.94407252468234e-38
treat	crohn_wt_ustim	crohn_wt_mdp	NFKB2	ENSG00000077150.13	3032.49504826181	15323.9207900298	2.33720827884978	7.281508558857e-25	6.49647091735523e-23
treat	crohn_wt_ustim	crohn_wt_mdp	APBB1IP	ENSG00000077420.10	2912.52002981389	1486.26012452773	-0.97058133365657	1.86127756075729e-05	0.000147200759998949
treat	crohn_wt_ustim	crohn_wt_mdp	TMED5	ENSG00000117500.8	5747.22650205749	12155.907151945	1.08071974757632	1.59051767835224e-05	0.000128274801460329
treat	crohn_wt_ustim	crohn_wt_mdp	F3	ENSG00000117525.9	5.40082101116079	287.750125449943	5.73549401043737	1.67705777158236e-31	2.35475406780375e-29
treat	crohn_wt_ustim	crohn_wt_mdp	HSD11B1	ENSG00000117594.4	18.2659604693334	188.276859697474	3.36562617410169	0.00661597139425412	0.0246480187002116
treat	crohn_wt_ustim	crohn_wt_mdp	LAMP3	ENSG00000078081.3	1627.51362238335	7687.57194175593	2.23985838753361	1.92318102501543e-08	2.87497489987396e-07
treat	crohn_wt_ustim	crohn_wt_mdp	SYNJ2	ENSG00000078269.9	127.158866849943	777.67590795651	2.61253698007917	2.62732056275641e-07	3.16275483064071e-06
treat	crohn_wt_ustim	crohn_wt_mdp	EDN1	ENSG00000078401.6	19.3878621368668	224.075100557033	3.53075671002367	0.0135899084341056	0.0446480881235576
treat	crohn_wt_ustim	crohn_wt_mdp	TP53INP2	ENSG00000078804.8	557.994129033848	2058.98779826425	1.8836134326116	0.000548457088939954	0.00294509865160132
treat	crohn_wt_ustim	crohn_wt_mdp	TNFAIP3	ENSG00000118503.10	2745.52363182656	28498.7051509339	3.37574313708598	6.01576808975779e-47	2.06100214755102e-44
treat	crohn_wt_ustim	crohn_wt_mdp	SDF4	ENSG00000078808.11	3404.88625092047	9562.7723248621	1.48982232571567	2.15139105508478e-11	5.03460775595659e-10
treat	crohn_wt_ustim	crohn_wt_mdp	VAMP8	ENSG00000118640.6	7466.29196339878	3542.73264938593	-1.07552932790702	1.2565333486793e-06	1.30293076651794e-05
treat	crohn_wt_ustim	crohn_wt_mdp	ANP32A	ENSG00000140350.11	4478.42922769833	2029.31512158413	-1.14199989660231	4.61068101650832e-07	5.22706590422155e-06
treat	crohn_wt_ustim	crohn_wt_mdp	STX7	ENSG00000079950.8	7147.79043954448	3449.56883693526	-1.05108128765914	2.33472826060275e-06	2.27831113317579e-05
treat	crohn_wt_ustim	crohn_wt_mdp	KEAP1	ENSG00000079999.9	1386.75720839981	3420.82940295471	1.30263093392987	1.74192167341618e-08	2.62206663142524e-07
treat	crohn_wt_ustim	crohn_wt_mdp	KIAA0020	ENSG00000080608.8	507.937616562464	1980.88806520381	1.96342413427916	8.09974558038671e-16	3.28788250692001e-14
treat	crohn_wt_ustim	crohn_wt_mdp	CXCL2	ENSG00000081041.7	674.912303160409	2233.40086990122	1.72647026328964	0.0143551941594038	0.0466346436469918
treat	crohn_wt_ustim	crohn_wt_mdp	SMAP2	ENSG00000084070.6	15761.3102933282	5834.59574868866	-1.43368286905885	3.88416620899144e-08	5.38751151093307e-07
treat	crohn_wt_ustim	crohn_wt_mdp	REST	ENSG00000084093.11	2015.67488434961	3394.35117061624	0.75187287003646	0.000779641991453174	0.00399858302802182
treat	crohn_wt_ustim	crohn_wt_mdp	EIF3I	ENSG00000084623.7	1672.71189905069	3330.01679262203	0.993340469571613	1.52975498894663e-05	0.000123840751231832
treat	crohn_wt_ustim	crohn_wt_mdp	TXLNA	ENSG00000084652.11	2544.02042385227	4773.68798432935	0.907994019826396	5.2281822472178e-05	0.000369924667058409
treat	crohn_wt_ustim	crohn_wt_mdp	RAB10	ENSG00000084733.6	5706.99830711525	17176.7946619322	1.58965680207592	7.55549075532547e-13	2.1182578827942e-11
treat	crohn_wt_ustim	crohn_wt_mdp	NR4A3	ENSG00000119508.13	590.871522029275	1810.80548532105	1.61571520916792	2.74539628545852e-11	6.27048511598727e-10
treat	crohn_wt_ustim	crohn_wt_mdp	CD82	ENSG00000085117.7	1315.74183488546	7239.65484626137	2.46004447591655	7.78921293678999e-11	1.6783549384555e-09
treat	crohn_wt_ustim	crohn_wt_mdp	SCRN2	ENSG00000141295.9	285.03145897438	78.3623193649384	-1.86288915439847	1.34666082715207e-07	1.69619852714081e-06
treat	crohn_wt_ustim	crohn_wt_mdp	TAF9	ENSG00000085231.9	1944.1636742169	4651.28351736048	1.25847920061557	3.17353123988001e-08	4.5002144154921e-07
treat	crohn_wt_ustim	crohn_wt_mdp	HACE1	ENSG00000085382.7	229.617532922336	64.2255439498604	-1.83801369717989	1.56003599098882e-06	1.57660274487543e-05
treat	crohn_wt_ustim	crohn_wt_mdp	SEH1L	ENSG00000085415.11	1170.75274938067	2962.43585953713	1.33934749213921	6.40066835191958e-09	1.03048354199607e-07
treat	crohn_wt_ustim	crohn_wt_mdp	SLC25A24	ENSG00000085491.11	3967.86048515421	7193.95156065805	0.85842314565791	9.62936047514744e-05	0.00063884951564398
treat	crohn_wt_ustim	crohn_wt_mdp	DNAJA1	ENSG00000086061.11	3637.99971420657	11581.5574017226	1.670611934507	9.92678196898254e-14	3.09174136597584e-12
treat	crohn_wt_ustim	crohn_wt_mdp	B4GALT1	ENSG00000086062.8	4399.7976143347	12435.9629054416	1.49900915039672	1.1538583987721e-11	2.831747044551e-10
treat	crohn_wt_ustim	crohn_wt_mdp	SNX10	ENSG00000086300.11	1653.47261715783	4989.8455982529	1.59349602113288	0.0106917785472362	0.0367328853819004
treat	crohn_wt_ustim	crohn_wt_mdp	AVPI1	ENSG00000119986.6	1400.92789044368	409.132825642124	-1.77574150062127	3.83027243373742e-09	6.43891725121904e-08
treat	crohn_wt_ustim	crohn_wt_mdp	TMED2	ENSG00000086598.5	6816.42043507375	12656.2140173293	0.89275967270536	4.41254075934079e-05	0.000318126360300959
treat	crohn_wt_ustim	crohn_wt_mdp	MTMR2	ENSG00000087053.13	426.739986828099	1129.36380864817	1.40408109799824	2.64174010981471e-08	3.82204460144645e-07
treat	crohn_wt_ustim	crohn_wt_mdp	PPP1R15A	ENSG00000087074.7	4507.42338610134	16773.2533852314	1.89578766994554	0.000151416077111306	0.000956047696615068
treat	crohn_wt_ustim	crohn_wt_mdp	NOP14	ENSG00000087269.11	1086.19108522284	2665.64812970489	1.29520842699838	2.36441421016648e-08	3.44408294389046e-07
treat	crohn_wt_ustim	crohn_wt_mdp	CASS4	ENSG00000087589.12	1107.90956555577	192.026859576814	-2.52846009869513	1.17803323959927e-09	2.12417993624585e-08
treat	crohn_wt_ustim	crohn_wt_mdp	ALG6	ENSG00000088035.9	374.913808529241	123.346962408363	-1.60383677511836	1.5115254746808e-06	1.53664281194552e-05
treat	crohn_wt_ustim	crohn_wt_mdp	EMP3	ENSG00000142227.6	8192.70990240151	21939.23289269	1.42110044654504	1.20031654548355e-10	2.52287391707156e-09
treat	crohn_wt_ustim	crohn_wt_mdp	MAVS	ENSG00000088888.13	1546.74505214694	774.119296005919	-0.998607603159532	3.27352152624349e-05	0.000244327194573636
treat	crohn_wt_ustim	crohn_wt_mdp	P2RX7	ENSG00000089041.11	1627.10291776824	13169.2445711467	3.01679517790896	2.69324117306666e-38	5.4276730934861e-36
treat	crohn_wt_ustim	crohn_wt_mdp	NUDCD1	ENSG00000120526.6	458.275105984538	963.556893386662	1.07215593418385	2.32604451226605e-05	0.000180050350181281
treat	crohn_wt_ustim	crohn_wt_mdp	ESF1	ENSG00000089048.10	610.756894433288	1352.62547575514	1.14709228194829	2.69164030165737e-06	2.58741853913528e-05
treat	crohn_wt_ustim	crohn_wt_mdp	TRMT6	ENSG00000089195.10	565.899194893425	1978.56683590374	1.80583881030302	2.95544004289863e-10	5.82585591885542e-09
treat	crohn_wt_ustim	crohn_wt_mdp	UFM1	ENSG00000120686.7	2263.09091948056	5041.61704508661	1.15559199113397	1.87792742064207e-06	1.87792742064207e-05
treat	crohn_wt_ustim	crohn_wt_mdp	GRAMD1A	ENSG00000089351.9	699.093288420735	6245.80011217038	3.15932950902188	0.00031012100372758	0.00179208414093573
treat	crohn_wt_ustim	crohn_wt_mdp	TNFRSF4	ENSG00000186827.6	38.1513328733463	4065.94164541246	6.73571223884893	2.15458887024208e-85	4.10090081636077e-82
treat	crohn_wt_ustim	crohn_wt_mdp	RGS1	ENSG00000090104.7	334.722350979597	843.325021960598	1.33312387095591	4.32200139560641e-07	4.94561682743739e-06
treat	crohn_wt_ustim	crohn_wt_mdp	ABTB2	ENSG00000166016.4	54.8179160789476	498.898814883074	3.18602785248432	9.10195665746335e-22	6.39002121075193e-20
treat	crohn_wt_ustim	crohn_wt_mdp	UTP20	ENSG00000120800.4	510.19477532161	1152.46362550045	1.17560118634956	0.0124691163857801	0.041652879034402
treat	crohn_wt_ustim	crohn_wt_mdp	YPEL3	ENSG00000090238.7	2964.29445392591	236.773442542157	-3.64610958610004	4.66797595631082e-45	1.40284961634393e-42
treat	crohn_wt_ustim	crohn_wt_mdp	ICAM1	ENSG00000090339.4	3058.17023490271	22304.0648725942	2.86656603994067	1.83454176878715e-35	3.20670413258408e-33
treat	crohn_wt_ustim	crohn_wt_mdp	IRAK3	ENSG00000090376.4	8520.55393678068	17484.8369357503	1.03708521061645	2.25515436262203e-06	2.21260131338855e-05
treat	crohn_wt_ustim	crohn_wt_mdp	NAA50	ENSG00000121579.7	4358.61781549763	12141.060002444	1.47795177288126	2.14749380793049e-11	5.03236237070442e-10
treat	crohn_wt_ustim	crohn_wt_mdp	EFNB1	ENSG00000090776.5	315.917143391747	137.11669777809	-1.20414195760026	0.000191634445199162	0.00117448946198986
treat	crohn_wt_ustim	crohn_wt_mdp	NLRC4	ENSG00000091106.14	3794.91735513861	1210.35023546351	-1.64864389098877	4.91226915374366e-10	9.39142529058358e-09
treat	crohn_wt_ustim	crohn_wt_mdp	CCRL2	ENSG00000121797.8	2335.76910315112	10892.5409983016	2.22137097118231	1.33755651208536e-22	1.0005389979049e-20
treat	crohn_wt_ustim	crohn_wt_mdp	DLD	ENSG00000091140.6	1633.2500087846	3936.27044834872	1.26908369947094	1.9667086484238e-08	2.91938640792891e-07
treat	crohn_wt_ustim	crohn_wt_mdp	MLTK	ENSG00000091436.12	2240.84655052284	7910.90989427323	1.81979978078323	0.00374734680401558	0.0153129892062946
treat	crohn_wt_ustim	crohn_wt_mdp	NLRP1	ENSG00000091592.10	9199.30107378355	2486.46378354481	-1.88742883732008	7.73446779347796e-15	2.83101353209995e-13
treat	crohn_wt_ustim	crohn_wt_mdp	HNRNPC	ENSG00000092199.13	6258.92548688618	14810.3790247354	1.24262165623612	1.46967552823092e-08	2.22651874747741e-07
treat	crohn_wt_ustim	crohn_wt_mdp	EZR	ENSG00000092820.13	2580.04982278639	6206.73945892573	1.26643666151023	7.75005560669966e-08	1.02595403819757e-06
treat	crohn_wt_ustim	crohn_wt_mdp	MYL6	ENSG00000092841.13	12727.4562531574	22147.6476563625	0.799209368766888	0.000225216752637117	0.00135052219911379
treat	crohn_wt_ustim	crohn_wt_mdp	FLT3	ENSG00000122025.10	246.769938480479	61.0013728567482	-2.01625303955006	0.00189197502061738	0.00856187415499426
treat	crohn_wt_ustim	crohn_wt_mdp	EIF2C1	ENSG00000092847.6	2476.13869832411	673.718480211844	-1.87787434952255	5.6245468623535e-15	2.09453234243729e-13
treat	crohn_wt_ustim	crohn_wt_mdp	MSH2	ENSG00000095002.8	409.514121833035	72.6976838773255	-2.49393189690909	4.17534324984495e-12	1.07231828890321e-10
treat	crohn_wt_ustim	crohn_wt_mdp	MAP3K1	ENSG00000095015.5	7310.24247414641	3080.39150190107	-1.24680553817861	0.000291285823179569	0.00169718576566871
treat	crohn_wt_ustim	crohn_wt_mdp	C15orf48	ENSG00000166920.6	1002.54930851359	32820.4276240646	5.03284893634641	5.70074700770179e-88	1.22067245302415e-84
treat	crohn_wt_ustim	crohn_wt_mdp	SH2D3C	ENSG00000095370.14	798.23132750016	105.609066937671	-2.91807319933769	8.35166152670928e-23	6.35839830900134e-21
treat	crohn_wt_ustim	crohn_wt_mdp	DFNB31	ENSG00000095397.9	190.950325690027	528.452174446617	1.46857553122818	0.00421271236352959	0.016900178638703
treat	crohn_wt_ustim	crohn_wt_mdp	ARL4A	ENSG00000122644.8	239.178738900226	1065.84261803756	2.15583336979887	4.27293827853518e-16	1.75950559402182e-14
treat	crohn_wt_ustim	crohn_wt_mdp	FKBP5	ENSG00000096060.9	4699.21512192633	9990.49537689419	1.08813640223212	0.000359670817800368	0.00204214819652645
treat	crohn_wt_ustim	crohn_wt_mdp	PLAU	ENSG00000122861.9	1270.51851180978	2767.91907300221	1.12338436679949	3.58695170917302e-05	0.000264391061868046
treat	crohn_wt_ustim	crohn_wt_mdp	HSP90AB1	ENSG00000096384.14	9478.86826657566	32300.6779553046	1.76877772245818	1.57889478134617e-15	6.23190497798616e-14
treat	crohn_wt_ustim	crohn_wt_mdp	EML4	ENSG00000143924.14	2096.84412958703	8405.17476509668	2.00305819544658	1.0488834548613e-18	5.56265435968235e-17
treat	crohn_wt_ustim	crohn_wt_mdp	SH3GLB1	ENSG00000097033.9	4335.74070838318	7279.5266852286	0.747566168110119	0.00611143829089672	0.023028802886727
treat	crohn_wt_ustim	crohn_wt_mdp	RAB18	ENSG00000099246.11	2319.52156824732	3992.94661199845	0.783626521174839	0.000494984903933035	0.00268921389291877
treat	crohn_wt_ustim	crohn_wt_mdp	MAST3	ENSG00000099308.5	1585.11508968227	363.934894813494	-2.12283530178497	3.65121864512966e-17	1.6813272954589e-15
treat	crohn_wt_ustim	crohn_wt_mdp	ACOT9	ENSG00000123130.12	2537.12540453019	6016.89014935031	1.24582318724825	3.28507346846915e-08	4.62393660763159e-07
treat	crohn_wt_ustim	crohn_wt_mdp	OCEL1	ENSG00000099330.4	287.450559540926	52.9409451239676	-2.44085798327935	4.68844910554632e-11	1.04438404652807e-09
treat	crohn_wt_ustim	crohn_wt_mdp	KCNK6	ENSG00000099337.3	1434.4146549756	506.398732619599	-1.50211643376387	1.31068244761568e-09	2.35345810562438e-08
treat	crohn_wt_ustim	crohn_wt_mdp	MARCH2	ENSG00000099785.6	1445.91748285418	477.262121731471	-1.59913147592882	1.36416320248528e-10	2.8324988677058e-09
treat	crohn_wt_ustim	crohn_wt_mdp	GADD45B	ENSG00000099860.4	1293.76625112778	7334.52975140794	2.50312748684896	1.19272486275237e-07	1.51881656501587e-06
treat	crohn_wt_ustim	crohn_wt_mdp	LGALS1	ENSG00000100097.7	6066.7514125251	10332.1546994663	0.768145046950695	0.000422598316602622	0.00235112346976386
treat	crohn_wt_ustim	crohn_wt_mdp	NMI	ENSG00000123609.6	1316.30279032371	2741.12367329277	1.05827602906913	4.89623898028789e-06	4.41202386808688e-05
treat	crohn_wt_ustim	crohn_wt_mdp	PIK3IP1	ENSG00000100100.8	2109.93965855213	224.248752673635	-3.23402987471972	1.02867317534925e-34	1.67820680892691e-32
treat	crohn_wt_ustim	crohn_wt_mdp	MICALL1	ENSG00000100139.9	479.839991266417	1734.97281060497	1.85428774780436	3.82901658390229e-14	1.26868576561405e-12
treat	crohn_wt_ustim	crohn_wt_mdp	MANF	ENSG00000145050.11	1621.94250973879	3733.90676793269	1.20296322162069	9.41441996366535e-05	0.000627979626000837
treat	crohn_wt_ustim	crohn_wt_mdp	XBP1	ENSG00000100219.12	3967.23442624435	10899.7982295901	1.45809587413602	6.14924071263047e-11	1.34357772203265e-09
treat	crohn_wt_ustim	crohn_wt_mdp	CYB5R3	ENSG00000100243.16	2827.83816376968	4776.07411372383	0.756125666540746	0.0137720940884024	0.0451427423908023
treat	crohn_wt_ustim	crohn_wt_mdp	KCNJ2	ENSG00000123700.4	311.331037015663	837.457089627085	1.42756586204423	0.00579571505444696	0.0220574536508946
treat	crohn_wt_ustim	crohn_wt_mdp	TTLL1	ENSG00000100271.12	78.3895359420972	4.62296885446294	-4.08376953670294	1.67118570365876e-07	2.07445007997642e-06
treat	crohn_wt_ustim	crohn_wt_mdp	HMOX1	ENSG00000100292.12	11214.9776164337	4712.6866114726	-1.25080508899789	1.15026909156242e-08	1.77995569453154e-07
treat	crohn_wt_ustim	crohn_wt_mdp	MCM5	ENSG00000100297.9	1384.64195677712	402.262862344065	-1.78330251287079	1.61721020506406e-12	4.35578786363951e-11
treat	crohn_wt_ustim	crohn_wt_mdp	FAM105A	ENSG00000145569.4	6977.87244661296	1431.8113015316	-2.28494585345352	3.95784199878774e-07	4.55324603352814e-06
treat	crohn_wt_ustim	crohn_wt_mdp	ZMAT5	ENSG00000100319.11	397.979571368901	129.983820086916	-1.61436232490262	3.6329233470398e-07	4.21625859991814e-06
treat	crohn_wt_ustim	crohn_wt_mdp	FOXRED2	ENSG00000100350.10	610.855394139239	59.2454439671966	-3.3660547771144	4.63709015007461e-25	4.20282297728984e-23
treat	crohn_wt_ustim	crohn_wt_mdp	KIAA0930	ENSG00000100364.13	9875.04977841118	2626.04010737447	-1.91089906996496	4.64562615636054e-17	2.11086408643119e-15
treat	crohn_wt_ustim	crohn_wt_mdp	NCF4	ENSG00000100365.10	7590.16694985732	2960.06549576207	-1.35850252091591	0.00522740243166564	0.0202729009858348
treat	crohn_wt_ustim	crohn_wt_mdp	ZC3H7B	ENSG00000100403.10	1484.81508266307	2413.9839318005	0.701132802652182	0.00210091512289537	0.00936833280399874
treat	crohn_wt_ustim	crohn_wt_mdp	NDP	ENSG00000124479.8	0	35.158377503942	Inf	3.24614040017171e-07	3.81388100514002e-06
treat	crohn_wt_ustim	crohn_wt_mdp	ZBED4	ENSG00000100426.5	1045.40194712096	1696.24312181902	0.698285214084751	0.00304022496731049	0.0128486317480265
treat	crohn_wt_ustim	crohn_wt_mdp	SOS2	ENSG00000100485.7	3083.32621216569	1771.07872002913	-0.799859195192745	0.00037540415267446	0.00212023512539186
treat	crohn_wt_ustim	crohn_wt_mdp	GNPNAT1	ENSG00000100522.4	255.670024874349	792.328357174201	1.63181540990768	0.00116120360534012	0.00563571214133644
treat	crohn_wt_ustim	crohn_wt_mdp	MAD2L1BP	ENSG00000124688.9	850.124285989072	1539.17134290024	0.85640816352215	0.000376990293012867	0.00212779035232633
treat	crohn_wt_ustim	crohn_wt_mdp	PSMA3	ENSG00000100567.8	1168.60744575155	3419.6040112435	1.5490388847649	1.97288867827686e-11	4.66145973225968e-10
treat	crohn_wt_ustim	crohn_wt_mdp	TMED8	ENSG00000100580.7	1811.46541730796	891.052597438086	-1.02357476415831	1.969611059501e-05	0.000155052561807225
treat	crohn_wt_ustim	crohn_wt_mdp	AHSA1	ENSG00000100591.3	1983.18815515904	3893.39423895309	0.973206877218511	0.000313346037698539	0.00180667035536048
treat	crohn_wt_ustim	crohn_wt_mdp	NFKBIA	ENSG00000100906.6	5729.31613550989	61809.5875031332	3.43139578606562	2.22875467594605e-48	8.12309948913955e-46
treat	crohn_wt_ustim	crohn_wt_mdp	IRF1	ENSG00000125347.8	1797.10774704834	11321.4656540179	2.65531192413719	1.99348939906086e-30	2.62680564660865e-28
treat	crohn_wt_ustim	crohn_wt_mdp	GINS1	ENSG00000101003.8	104.413646466819	22.063268722014	-2.24259182865553	0.000534352412214512	0.00288025702367357
treat	crohn_wt_ustim	crohn_wt_mdp	CD40	ENSG00000101017.9	241.689659925855	4281.58391362201	4.14691694322171	5.77956080954075e-07	6.39973346266536e-06
treat	crohn_wt_ustim	crohn_wt_mdp	FGD2	ENSG00000146192.10	2170.8762811505	968.551938767206	-1.16437618791028	6.23610452786264e-07	6.83457905069015e-06
treat	crohn_wt_ustim	crohn_wt_mdp	HS3ST3B1	ENSG00000125430.4	83.2945172652425	1279.17884841138	3.94085264301517	4.66199472114399e-42	1.19193984437607e-39
treat	crohn_wt_ustim	crohn_wt_mdp	NDRG3	ENSG00000101079.16	737.615250427987	195.662742864611	-1.9144994130157	8.49651856932682e-12	2.10935308829809e-10
treat	crohn_wt_ustim	crohn_wt_mdp	PSMA7	ENSG00000101182.10	2898.23247783294	5438.95414244803	0.908155938648751	4.68637901927434e-05	0.000335889843515353
treat	crohn_wt_ustim	crohn_wt_mdp	C20orf27	ENSG00000101220.13	568.869227423437	185.71740627501	-1.61498800406807	2.38844269235047e-08	3.47612772472078e-07
treat	crohn_wt_ustim	crohn_wt_mdp	SEC23B	ENSG00000101310.10	2761.97151650949	5208.5597616942	0.915186061119978	4.66368635163625e-05	0.000334403295117325
treat	crohn_wt_ustim	crohn_wt_mdp	HCK	ENSG00000101336.8	9453.84752027192	18482.4806492119	0.967184901886401	9.12707404158029e-06	7.78231848343805e-05
treat	crohn_wt_ustim	crohn_wt_mdp	MAPRE1	ENSG00000101367.8	4798.11776590074	11048.7749815882	1.20334594861038	5.7832571016754e-08	7.81903663391473e-07
treat	crohn_wt_ustim	crohn_wt_mdp	PURB	ENSG00000146676.5	2131.44611346996	3304.31747656791	0.63251972455727	0.0048663182423178	0.0191236594381519
treat	crohn_wt_ustim	crohn_wt_mdp	PXMP4	ENSG00000101417.7	99.3400471590627	18.2091431904364	-2.44771239204317	1.18076001344111e-05	9.82341866451977e-05
treat	crohn_wt_ustim	crohn_wt_mdp	CHMP4B	ENSG00000101421.3	3185.33411042039	9830.93449123886	1.62588385515733	3.42301935088237e-13	1.00923100655103e-11
treat	crohn_wt_ustim	crohn_wt_mdp	SNRPB	ENSG00000125835.13	1785.26267146315	3056.30418937135	0.775651781540089	0.000728630202506556	0.00376286866715023
treat	crohn_wt_ustim	crohn_wt_mdp	MAP1LC3A	ENSG00000101460.8	48.8394491865065	369.887216987098	2.92096660816078	1.53594126974486e-16	6.52870321358049e-15
treat	crohn_wt_ustim	crohn_wt_mdp	ADNP2	ENSG00000101544.4	868.472052651671	2591.32374297175	1.5771379386169	1.42546799875279e-06	1.46042265661695e-05
treat	crohn_wt_ustim	crohn_wt_mdp	USP14	ENSG00000101557.9	1437.98570614644	3262.91917222653	1.18211391480485	2.7031188363325e-07	3.2403376953377e-06
treat	crohn_wt_ustim	crohn_wt_mdp	GOLGA7	ENSG00000147533.11	2037.77401115193	3415.31843770509	0.745026033190341	0.00108437897703922	0.00531637432074467
treat	crohn_wt_ustim	crohn_wt_mdp	TLR8	ENSG00000101916.11	9538.65794109816	2659.16015185006	-1.84281562964188	2.41887456231233e-16	1.0106175915222e-14
treat	crohn_wt_ustim	crohn_wt_mdp	UBE2NL	ENSG00000102069.3	62.7697274576319	155.10264426617	1.30508243240591	0.0015740407957004	0.0073111775356101
treat	crohn_wt_ustim	crohn_wt_mdp	CCR7	ENSG00000126353.3	2345.9480304915	5709.33844895336	1.28315253380267	1.3254501130777e-08	2.02542019955584e-07
treat	crohn_wt_ustim	crohn_wt_mdp	EMD	ENSG00000102119.6	1056.70109941043	3665.18715307348	1.79431951682438	5.66538911221593e-10	1.07472996115458e-08
treat	crohn_wt_ustim	crohn_wt_mdp	MAGT1	ENSG00000102158.15	3470.5325198699	7242.36424579556	1.06130368972904	8.95478119838831e-06	7.66210798843115e-05
treat	crohn_wt_ustim	crohn_wt_mdp	SMS	ENSG00000102172.11	1586.30209789107	3628.26260967422	1.19361133399056	1.27347918559371e-07	1.61112987069574e-06
treat	crohn_wt_ustim	crohn_wt_mdp	CD99L2	ENSG00000102181.15	1635.69916135757	610.311406192777	-1.42228997295403	4.99615712247664e-09	8.21345216007917e-08
treat	crohn_wt_ustim	crohn_wt_mdp	TIMP1	ENSG00000102265.7	7147.03248162468	14408.9398328471	1.01154794006659	3.69349123576912e-06	3.42552814665539e-05
treat	crohn_wt_ustim	crohn_wt_mdp	KIAA0226L	ENSG00000102445.13	29.6736298002256	522.911564467698	4.13931365740073	9.95823314425936e-07	1.04524836863458e-05
treat	crohn_wt_ustim	crohn_wt_mdp	STK24	ENSG00000102572.10	3913.7103709758	1589.05673256697	-1.30036636239094	9.04628942702756e-09	1.42954739746294e-07
treat	crohn_wt_ustim	crohn_wt_mdp	ACP5	ENSG00000102575.6	17729.0889242367	7988.14427065538	-1.15018610577932	0.00663164197110495	0.0246849254595888
treat	crohn_wt_ustim	crohn_wt_mdp	DNAJC3	ENSG00000102580.9	1043.11139826679	3372.71439544249	1.69301691721031	2.33428033473465e-12	6.17071329228466e-11
treat	crohn_wt_ustim	crohn_wt_mdp	FLT1	ENSG00000102755.6	14.8201198525992	689.249098929697	5.53939645606889	3.57015613571779e-51	1.52891936512114e-48
treat	crohn_wt_ustim	crohn_wt_mdp	DGKH	ENSG00000102780.11	112.811213925806	508.511792637351	2.17237074624177	9.54640990856329e-13	2.6547078203521e-11
treat	crohn_wt_ustim	crohn_wt_mdp	IRG1	ENSG00000102794.5	8.59122878228203	3804.66041753891	8.79068748610262	4.33033693495296e-11	9.68389969918332e-10
treat	crohn_wt_ustim	crohn_wt_mdp	TICAM1	ENSG00000127666.8	789.461463397792	2109.56259587235	1.4180031469651	2.3093874421943e-06	2.25797984502217e-05
treat	crohn_wt_ustim	crohn_wt_mdp	CORO1A	ENSG00000102879.11	8426.24908709696	2435.82424988662	-1.79048052046668	1.15740871860934e-15	4.63233910041543e-14
treat	crohn_wt_ustim	crohn_wt_mdp	PTPRJ	ENSG00000149177.8	4265.65859002012	23204.63078446	2.4435723359456	4.54843860816005e-27	4.83942567439637e-25
treat	crohn_wt_ustim	crohn_wt_mdp	MAPK3	ENSG00000102882.7	1467.2536461386	276.971455553821	-2.40530908712409	2.03054919502778e-20	1.25119811909445e-18
treat	crohn_wt_ustim	crohn_wt_mdp	DGCR6L	ENSG00000128185.5	340.742554723408	133.416324506658	-1.35274693218505	8.06960850664801e-05	0.000545941523376305
treat	crohn_wt_ustim	crohn_wt_mdp	N4BP1	ENSG00000102921.3	2955.32925792111	11193.4861419265	1.92126864731886	6.68023828498802e-10	1.24955226515664e-08
treat	crohn_wt_ustim	crohn_wt_mdp	CCL22	ENSG00000102962.4	580.305275111964	3579.69113579583	2.62495116522247	0.000625652797276159	0.00330664614604563
treat	crohn_wt_ustim	crohn_wt_mdp	ATF4	ENSG00000128272.10	4998.33045115323	11981.9103368505	1.26133975307975	1.03446151931028e-08	1.61681804979791e-07
treat	crohn_wt_ustim	crohn_wt_mdp	MPST	ENSG00000128309.12	524.276978064661	115.623847969482	-2.18089020468293	1.47589426010237e-12	4.00032732208126e-11
treat	crohn_wt_ustim	crohn_wt_mdp	TST	ENSG00000128311.9	320.915615753107	92.5090036971672	-1.79452830096556	1.19341920403465e-07	1.51881656501587e-06
treat	crohn_wt_ustim	crohn_wt_mdp	FAM124A	ENSG00000150510.9	2.84482197590046	32.8419386181351	3.52912901101639	0.000642936113522241	0.00338206508427376
treat	crohn_wt_ustim	crohn_wt_mdp	PSMD7	ENSG00000103035.5	2076.72502958748	4416.91065747775	1.08872744308011	1.34083153452475e-06	1.38031515543323e-05
treat	crohn_wt_ustim	crohn_wt_mdp	SLC7A5	ENSG00000103257.4	162.710793257528	2374.98141970428	3.86753436776062	4.6501675689306e-48	1.65952855116211e-45
treat	crohn_wt_ustim	crohn_wt_mdp	EIF2S2P4	ENSG00000128692.7	596.016910194823	1169.54200382553	0.972518508141488	8.58035155999205e-05	0.000576171784487118
treat	crohn_wt_ustim	crohn_wt_mdp	GSPT1	ENSG00000103342.8	3492.78022998588	7407.28259050683	1.08456850814092	8.64558636387979e-07	9.19297916904164e-06
treat	crohn_wt_ustim	crohn_wt_mdp	CPPED1	ENSG00000103381.7	3818.85125737932	1930.98797620567	-0.983799547696849	0.000399906803475755	0.00223942580697603
treat	crohn_wt_ustim	crohn_wt_mdp	RBL2	ENSG00000103479.10	5643.56079003569	2085.95164956526	-1.4358999966966	1.32970251926413e-10	2.77439758282515e-09
treat	crohn_wt_ustim	crohn_wt_mdp	XYLT1	ENSG00000103489.7	3325.12606585141	1315.64188896374	-1.3376421904487	0.000786187689237861	0.0040273310755516
treat	crohn_wt_ustim	crohn_wt_mdp	PYCARD	ENSG00000103490.13	1209.01259929544	295.383977612312	-2.03316580135632	5.14636801175725e-15	1.93752272618465e-13
treat	crohn_wt_ustim	crohn_wt_mdp	ARHGEF6	ENSG00000129675.11	6346.8979371259	1380.61142192146	-2.20074431820012	8.06422971682231e-22	5.75584396038192e-20
treat	crohn_wt_ustim	crohn_wt_mdp	STX4	ENSG00000103496.10	2696.75096283011	5970.49630749545	1.14662856391343	2.20582469636462e-07	2.69321290439957e-06
treat	crohn_wt_ustim	crohn_wt_mdp	CDIPT	ENSG00000103502.9	1912.46327516446	618.327161776225	-1.62898975756789	2.04479621294245e-11	4.81806865580524e-10
treat	crohn_wt_ustim	crohn_wt_mdp	AQP9	ENSG00000103569.5	9750.19814164948	57140.5047502895	2.55101033792449	1.24140907046588e-29	1.58696547590153e-27
treat	crohn_wt_ustim	crohn_wt_mdp	EHD4	ENSG00000103966.5	3645.59925440385	9073.22422951742	1.31545933236118	7.07789788818149e-07	7.63503720557612e-06
treat	crohn_wt_ustim	crohn_wt_mdp	RIPK2	ENSG00000104312.6	1106.74759147669	4820.6511788096	2.12290180661439	3.05838244569218e-07	3.60813300927734e-06
treat	crohn_wt_ustim	crohn_wt_mdp	NBN	ENSG00000104320.9	2343.07816210726	14249.2215039347	2.60440611422674	0.000807470259010216	0.00412402073251192
treat	crohn_wt_ustim	crohn_wt_mdp	SQLE	ENSG00000104549.7	1078.29937478734	8996.97141008828	3.06068166057832	0.00771721992313512	0.0280551734472208
treat	crohn_wt_ustim	crohn_wt_mdp	SLC39A14	ENSG00000104635.8	76.705014396494	372.273100315115	2.27896857532686	1.07146163288431e-11	2.64088313256234e-10
treat	crohn_wt_ustim	crohn_wt_mdp	GSR	ENSG00000104687.8	2877.24690287216	7780.86002578175	1.43524059924815	8.61126959284024e-11	1.84850937500443e-09
treat	crohn_wt_ustim	crohn_wt_mdp	KCNN4	ENSG00000104783.7	403.996437024106	7888.17547702321	4.28727717110862	4.37825357201496e-65	4.16663798270091e-62
treat	crohn_wt_ustim	crohn_wt_mdp	GDF15	ENSG00000130513.4	47.769301705817	14.0077954478088	-1.76985386583306	0.0154487164698561	0.0494647688090905
treat	crohn_wt_ustim	crohn_wt_mdp	RELB	ENSG00000104856.9	846.454732042622	4231.29762292145	2.32159534547945	1.11901305368745e-16	4.85283382523192e-15
treat	crohn_wt_ustim	crohn_wt_mdp	CD37	ENSG00000104894.7	4262.70357428435	2048.74957446362	-1.05702508501831	2.51414952117062e-06	2.43456084215108e-05
treat	crohn_wt_ustim	crohn_wt_mdp	LYL1	ENSG00000104903.4	1030.59184460384	352.873492689958	-1.54625011486662	2.01210615441242e-09	3.54238216085147e-08
treat	crohn_wt_ustim	crohn_wt_mdp	STX10	ENSG00000104915.10	2131.32757909306	500.357148169484	-2.09072220444318	1.3050833951816e-17	6.26220687940077e-16
treat	crohn_wt_ustim	crohn_wt_mdp	ASF1B	ENSG00000105011.4	445.840696603457	138.15836441124	-1.69020540394291	2.86865524102189e-08	4.10870102664757e-07
treat	crohn_wt_ustim	crohn_wt_mdp	PDCD5	ENSG00000105185.6	647.691164021756	1414.55943513422	1.12697482761544	3.88304933290221e-06	3.58001265191684e-05
treat	crohn_wt_ustim	crohn_wt_mdp	AAR2	ENSG00000131043.7	1166.8594821045	2105.6189619978	0.851613549942778	0.000220735492035265	0.00132830575732972
treat	crohn_wt_ustim	crohn_wt_mdp	NOC3L	ENSG00000173145.7	310.895298270834	1267.50714563937	2.02749317671899	9.40147996152573e-06	7.99639283718648e-05
treat	crohn_wt_ustim	crohn_wt_mdp	PRX	ENSG00000105227.10	133.250859451546	29.4094341983929	-2.1797939043054	0.000775234559335238	0.00397955289224232
treat	crohn_wt_ustim	crohn_wt_mdp	EBI3	ENSG00000105246.5	9.13548456853513	1364.6687629203	7.22285384744287	1.14245792196111e-08	1.76946692614772e-07
treat	crohn_wt_ustim	crohn_wt_mdp	SH3BP5	ENSG00000131370.11	1770.52435780381	4611.69101458302	1.38111916340547	0.00615868239471042	0.0231825256992288
treat	crohn_wt_ustim	crohn_wt_mdp	CEACAM4	ENSG00000105352.6	188.512861031665	61.4825294936427	-1.61641452650546	3.94059139705851e-05	0.00028810213671196
treat	crohn_wt_ustim	crohn_wt_mdp	CD33	ENSG00000105383.10	2720.37434301941	627.374675075672	-2.11640599141057	1.97389248876459e-18	1.02462964644053e-16
treat	crohn_wt_ustim	crohn_wt_mdp	GRWD1	ENSG00000105447.8	516.273412499133	1724.45713712411	1.73993506185872	1.33203520724048e-12	3.62186715873484e-11
treat	crohn_wt_ustim	crohn_wt_mdp	SNX33	ENSG00000173548.8	1238.11860054986	396.454383513456	-1.64292273581215	1.07710008774104e-10	2.2750585083852e-09
treat	crohn_wt_ustim	crohn_wt_mdp	DNASE2	ENSG00000105612.4	3717.95690175719	912.937341607077	-2.02592229573177	7.00992153593936e-18	3.50087335016447e-16
treat	crohn_wt_ustim	crohn_wt_mdp	SCN1B	ENSG00000105711.6	12.1789765354679	245.572904824216	4.33368658431094	0.00154228209894463	0.00719087979175873
treat	crohn_wt_ustim	crohn_wt_mdp	SMG9	ENSG00000105771.9	864.807507372957	3333.4541694782	1.94656693989022	1.34009454787403e-16	5.78232231866048e-15
treat	crohn_wt_ustim	crohn_wt_mdp	TRIM21	ENSG00000132109.8	1946.18376422226	3582.35066265565	0.880258624224569	0.000175747136533454	0.00108959408209123
treat	crohn_wt_ustim	crohn_wt_mdp	CDK6	ENSG00000105810.5	958.679953330804	4420.83414542939	2.20519744034097	3.74577881867553e-21	2.45843644306175e-19
treat	crohn_wt_ustim	crohn_wt_mdp	PIK3CG	ENSG00000105851.6	1691.60058648059	577.529085121856	-1.55042345617956	0.00601967500021154	0.0227430597162822
treat	crohn_wt_ustim	crohn_wt_mdp	ITGB8	ENSG00000105855.4	52.1617467586058	1421.95993561062	4.76874482428405	8.9007377087972e-11	1.9058704618962e-09
treat	crohn_wt_ustim	crohn_wt_mdp	RAN	ENSG00000132341.5	2618.61686587293	7769.10450732473	1.56894332636278	2.49070849205344e-12	6.55389193070283e-11
treat	crohn_wt_ustim	crohn_wt_mdp	ZC3HAV1	ENSG00000105939.8	2461.5840286526	5429.49499897606	1.14123102995917	3.77644272224246e-07	4.36782323627286e-06
treat	crohn_wt_ustim	crohn_wt_mdp	CAV1	ENSG00000105974.7	6.66462981514579	44.1910274276625	2.72915682510534	0.00072344081747855	0.00373832313828282
treat	crohn_wt_ustim	crohn_wt_mdp	MET	ENSG00000105976.9	85.9256432469001	3146.97807486392	5.19473457034604	6.93162844548227e-17	3.0841245524964e-15
treat	crohn_wt_ustim	crohn_wt_mdp	DNAJB6	ENSG00000105993.10	2763.58258475748	6967.13881021414	1.33402658162532	4.25448471022148e-06	3.88275562525807e-05
treat	crohn_wt_ustim	crohn_wt_mdp	CLEC10A	ENSG00000132514.9	6454.51703885463	1288.29101573877	-2.32485062471616	0.00120926191931606	0.00584004981051146
treat	crohn_wt_ustim	crohn_wt_mdp	HIBADH	ENSG00000106049.3	707.863152523102	178.609300876713	-1.98666326946368	0.000745412735796528	0.00383912211791778
treat	crohn_wt_ustim	crohn_wt_mdp	CASP2	ENSG00000106144.15	2434.74186847385	657.042069208603	-1.88971117401546	2.88597718778459e-13	8.56790107915946e-12
treat	crohn_wt_ustim	crohn_wt_mdp	NXT1	ENSG00000132661.3	247.746594922955	780.810734750956	1.65610765864462	1.0961141761772e-09	1.98902922011816e-08
treat	crohn_wt_ustim	crohn_wt_mdp	CHCHD2	ENSG00000106153.12	1892.01528288238	3648.89264549132	0.947534963650866	3.45572489381271e-05	0.000255929820281071
treat	crohn_wt_ustim	crohn_wt_mdp	AHR	ENSG00000106546.8	5188.91350728555	24779.1733494093	2.25562366570026	0.0035568667211074	0.0146605213985972
treat	crohn_wt_ustim	crohn_wt_mdp	RHEB	ENSG00000106615.5	477.01854205007	993.839378582333	1.05896736056508	2.92213109261495e-05	0.00022129135993145
treat	crohn_wt_ustim	crohn_wt_mdp	CASP9	ENSG00000132906.13	495.175985477979	155.395285410736	-1.67199861594338	2.31561508528476e-08	3.37874671302622e-07
treat	crohn_wt_ustim	crohn_wt_mdp	MEGF9	ENSG00000106780.7	4462.38202722538	1552.61359187107	-1.52311520651604	2.3111124420593e-11	5.3499129908751e-10
treat	crohn_wt_ustim	crohn_wt_mdp	DSTYK	ENSG00000133059.12	1455.49538541441	561.546954496406	-1.37403169981598	3.01759177156715e-08	4.30402556594048e-07
treat	crohn_wt_ustim	crohn_wt_mdp	SEC61B	ENSG00000106803.5	1359.56611819792	3809.81846791951	1.48657594314346	9.16516287466043e-11	1.95030111854575e-09
treat	crohn_wt_ustim	crohn_wt_mdp	TNFSF8	ENSG00000106952.3	1071.90854190962	9153.89209458516	3.0942034691893	3.49718077989299e-39	7.39588972340331e-37
treat	crohn_wt_ustim	crohn_wt_mdp	DDX58	ENSG00000107201.5	2085.95734635249	8313.40057968961	1.99472907127574	1.79553261641408e-06	1.80184380311501e-05
treat	crohn_wt_ustim	crohn_wt_mdp	MARVELD1	ENSG00000155254.7	2061.00171272933	499.037703767494	-2.04612497913299	6.96038788510703e-17	3.08889752517833e-15
treat	crohn_wt_ustim	crohn_wt_mdp	EPHB2	ENSG00000133216.12	1528.40729975016	517.980927048633	-1.56105817172652	2.22751343537466e-06	2.19043083513019e-05
treat	crohn_wt_ustim	crohn_wt_mdp	CCNJ	ENSG00000107443.10	680.82065177419	1551.21479410972	1.1880517627634	8.88025706484093e-07	9.43079997028674e-06
treat	crohn_wt_ustim	crohn_wt_mdp	PALD1	ENSG00000107719.7	123.309007004277	19.8212287369925	-2.63715987959451	0.00567608073809796	0.021693722231954
treat	crohn_wt_ustim	crohn_wt_mdp	DBI	ENSG00000155368.12	2450.552000193	5413.81574650094	1.14353902703208	5.65281728981004e-06	5.01984241443473e-05
treat	crohn_wt_ustim	crohn_wt_mdp	C10orf54	ENSG00000107738.13	14480.9200412105	846.172162069053	-4.09705823259412	8.96846924058271e-59	5.48678136039935e-56
treat	crohn_wt_ustim	crohn_wt_mdp	SUFU	ENSG00000107882.7	1566.55028893682	269.287976783543	-2.54036936073353	1.76201318160733e-22	1.30663574895816e-20
treat	crohn_wt_ustim	crohn_wt_mdp	BCCIP	ENSG00000107949.12	1159.31669862249	2450.68998688952	1.07991326309293	3.174115798312e-06	2.99243828426442e-05
treat	crohn_wt_ustim	crohn_wt_mdp	MTPAP	ENSG00000107951.7	703.252005877989	1488.040743688	1.08130036143317	6.38280646868779e-06	5.58985045033854e-05
treat	crohn_wt_ustim	crohn_wt_mdp	SH3PXD2A	ENSG00000107957.11	377.835428030669	191.302688403262	-0.981900835262963	0.000931621341028908	0.0046703756429105
treat	crohn_wt_ustim	crohn_wt_mdp	MAP3K8	ENSG00000107968.4	1251.44952768963	4747.94416017021	1.92370286101733	7.74231482918363e-17	3.40940496205439e-15
treat	crohn_wt_ustim	crohn_wt_mdp	PPIF	ENSG00000108179.8	2310.53633757158	23965.6925236694	3.37467094542373	5.5859846183252e-11	1.23150471701301e-09
treat	crohn_wt_ustim	crohn_wt_mdp	TMEM66	ENSG00000133872.9	16056.6992996147	6331.67365256562	-1.342516552233	7.61517033000699e-10	1.41024721895157e-08
treat	crohn_wt_ustim	crohn_wt_mdp	MLLT6	ENSG00000108292.12	3800.00763875008	22293.7525779814	2.55256525375319	3.45686433875273e-29	4.26015008077944e-27
treat	crohn_wt_ustim	crohn_wt_mdp	CBX1	ENSG00000108468.10	2107.11654489597	764.114423891259	-1.46340951311939	8.31090675451973e-10	1.52917113539122e-08
treat	crohn_wt_ustim	crohn_wt_mdp	PFN1	ENSG00000108518.7	21394.3816155541	37245.9311329631	0.79985084964656	0.000224926262329629	0.00134955757397778
treat	crohn_wt_ustim	crohn_wt_mdp	CD180	ENSG00000134061.4	3744.14127737087	1378.33949114067	-1.44170359903107	3.26880776848991e-07	3.83525185439946e-06
treat	crohn_wt_ustim	crohn_wt_mdp	RAB11FIP1	ENSG00000156675.11	6549.86196866435	643.892379360191	-3.34657302321027	2.91479461597137e-15	1.11203634235166e-13
treat	crohn_wt_ustim	crohn_wt_mdp	CCL2	ENSG00000108691.4	1634.54052843674	29681.1736967983	4.18259108797566	6.994282658385e-07	7.56389279912469e-06
treat	crohn_wt_ustim	crohn_wt_mdp	VHL	ENSG00000134086.7	2359.35575515679	3952.97691419203	0.74454655812131	0.00106502803598637	0.00524100265913429
treat	crohn_wt_ustim	crohn_wt_mdp	FASTKD5	ENSG00000215251.3	949.2306055526	1588.24329911691	0.742601409878139	0.00605475760725901	0.0228655197999001
treat	crohn_wt_ustim	crohn_wt_mdp	ABI3	ENSG00000108798.4	1182.74808192832	174.373271924058	-2.76189199650896	4.247358799864e-24	3.56653216870933e-22
treat	crohn_wt_ustim	crohn_wt_mdp	CD101	ENSG00000134256.8	3728.20093256918	858.746478545484	-2.1181754335854	1.84333570205202e-19	1.05606490221241e-17
treat	crohn_wt_ustim	crohn_wt_mdp	LRRC59	ENSG00000108829.9	3167.19336357482	8954.87198440098	1.49946785860254	2.17207012516621e-11	5.05129225720426e-10
treat	crohn_wt_ustim	crohn_wt_mdp	MMP14	ENSG00000157227.8	2364.83504120296	9158.72826920268	1.95340773545741	4.19142656573768e-18	2.11796864516479e-16
treat	crohn_wt_ustim	crohn_wt_mdp	SLC9A3R1	ENSG00000109062.5	1042.61722608825	251.966747966111	-2.04890434236715	1.41589490855336e-14	4.95997541585258e-13
treat	crohn_wt_ustim	crohn_wt_mdp	CACNA2D3	ENSG00000157445.10	164.385297467658	12.1873765746227	-3.75362175749867	0.000133697686534596	0.000857447162237977
treat	crohn_wt_ustim	crohn_wt_mdp	PMP22	ENSG00000109099.9	2327.10775915983	255.042121257652	-3.18973057888618	2.89359778496481e-35	4.85954216239678e-33
treat	crohn_wt_ustim	crohn_wt_mdp	NFKB1	ENSG00000109320.7	4798.40992999964	48094.1230532955	3.32523229408592	9.6686737737667e-46	3.12498833480422e-43
treat	crohn_wt_ustim	crohn_wt_mdp	RAB33A	ENSG00000134594.4	45.0997769613954	157.066906482351	1.80018703737263	2.50357032402465e-05	0.000192314617267005
treat	crohn_wt_ustim	crohn_wt_mdp	GAR1	ENSG00000109534.12	191.987083075689	490.719316100175	1.3538888116425	2.87304612244747e-06	2.73266407981816e-05
treat	crohn_wt_ustim	crohn_wt_mdp	LPXN	ENSG00000110031.8	7142.59329719209	20604.3609139807	1.52842983519236	3.50682902126697e-07	4.08356255220984e-06
treat	crohn_wt_ustim	crohn_wt_mdp	DUSP2	ENSG00000158050.4	133.746699139561	1852.35250544185	3.79178348030125	1.57440337911564e-14	5.48161176509163e-13
treat	crohn_wt_ustim	crohn_wt_mdp	EHD1	ENSG00000110047.12	542.304199201067	24433.3089880976	5.49360310836313	5.18147120708647e-99	1.47931002962319e-95
treat	crohn_wt_ustim	crohn_wt_mdp	SLC43A3	ENSG00000134802.12	2576.18661365596	13057.4402495209	2.34156309378354	9.61333252755669e-25	8.53245524337026e-23
treat	crohn_wt_ustim	crohn_wt_mdp	CTSL1	ENSG00000135047.10	6240.55766099539	16358.7369338638	1.39031450109438	3.36548676546386e-09	5.70235294682453e-08
treat	crohn_wt_ustim	crohn_wt_mdp	SDS	ENSG00000135094.6	2252.83352403552	531.214924714982	-2.0843731222358	0.000412229141043778	0.00229716499221858
treat	crohn_wt_ustim	crohn_wt_mdp	OASL	ENSG00000135114.7	944.679556781019	6851.48572762614	2.85851992364194	0.00011019556023484	0.000722013500476384
treat	crohn_wt_ustim	crohn_wt_mdp	SLC25A20	ENSG00000178537.5	1220.06466549564	546.12549791152	-1.15965319398627	3.54051664349658e-06	3.30152695172e-05
treat	crohn_wt_ustim	crohn_wt_mdp	CCDC86	ENSG00000110104.6	244.840001424737	840.596788857952	1.77957466364618	3.12782711381809e-11	7.09664615360317e-10
treat	crohn_wt_ustim	crohn_wt_mdp	CHORDC1	ENSG00000110172.7	1126.81327284957	2316.55956417076	1.03973531533674	0.000258942968973844	0.00152624882189329
treat	crohn_wt_ustim	crohn_wt_mdp	PANX1	ENSG00000110218.4	552.282779831969	2829.61001784464	2.35712418180851	7.48587754751734e-20	4.42183042720593e-18
treat	crohn_wt_ustim	crohn_wt_mdp	SLC15A3	ENSG00000110446.5	4905.57156010657	12267.2792873645	1.32232217143219	1.87026530007723e-09	3.30284995776526e-08
treat	crohn_wt_ustim	crohn_wt_mdp	NT5E	ENSG00000135318.7	8.78989877331434	74.8554160444108	3.0901882478242	2.78850610292699e-06	2.66189211682903e-05
treat	crohn_wt_ustim	crohn_wt_mdp	C11orf21	ENSG00000110665.7	863.039509054958	221.996803771462	-1.95888770066994	1.35832964589243e-11	3.29111553523865e-10
treat	crohn_wt_ustim	crohn_wt_mdp	CD69	ENSG00000110848.4	30.4499456725381	140.52938436353	2.20636026687373	0.00266910853536905	0.0115081372290138
treat	crohn_wt_ustim	crohn_wt_mdp	CLEC2B	ENSG00000110852.4	1821.71946545542	576.814658821146	-1.65912107538584	1.31635972529813e-11	3.20301734294843e-10
treat	crohn_wt_ustim	crohn_wt_mdp	LTV1	ENSG00000135521.8	634.518837531127	1529.32005900142	1.26915546785137	9.01595579667642e-07	9.5571363116997e-06
treat	crohn_wt_ustim	crohn_wt_mdp	SELPLG	ENSG00000110876.8	6134.41611317936	1336.53913745529	-2.19842394744446	3.81093048104502e-21	2.49165034886646e-19
treat	crohn_wt_ustim	crohn_wt_mdp	MAP7	ENSG00000135525.13	82.4080137723748	383.929693644934	2.21998560018638	1.21634657394171e-07	1.54248406568459e-06
treat	crohn_wt_ustim	crohn_wt_mdp	SLC11A2	ENSG00000110911.10	3827.8915741912	10656.4127836844	1.47710000153242	3.65156228119395e-11	8.25214536633936e-10
treat	crohn_wt_ustim	crohn_wt_mdp	NOP2	ENSG00000111641.6	922.84087456171	2718.19718046848	1.55849630375338	2.58117157516214e-11	5.92700657942728e-10
treat	crohn_wt_ustim	crohn_wt_mdp	ING4	ENSG00000111653.15	1458.58896098906	656.952806932091	-1.15071173903141	2.25083725929268e-06	2.21082811076168e-05
treat	crohn_wt_ustim	crohn_wt_mdp	CHPT1	ENSG00000111666.6	1049.67419028738	466.77617500207	-1.16913876682818	0.000720941511385379	0.00372705092093569
treat	crohn_wt_ustim	crohn_wt_mdp	STX6	ENSG00000135823.9	3123.79480474137	1505.91752804312	-1.0526569264938	4.68016881655066e-06	4.23514484033348e-05
treat	crohn_wt_ustim	crohn_wt_mdp	TDP2	ENSG00000111802.9	3805.3834133529	8223.45987204405	1.1117036889547	3.45852493611408e-07	4.03573107327208e-06
treat	crohn_wt_ustim	crohn_wt_mdp	DSE	ENSG00000111817.11	4881.53082061254	11784.1197526145	1.27143845161509	9.92922818903162e-09	1.55615442706415e-07
treat	crohn_wt_ustim	crohn_wt_mdp	PAK1IP1	ENSG00000111845.4	473.410759625937	913.185392624464	0.947815286445307	0.000178664161839709	0.00110209473976025
treat	crohn_wt_ustim	crohn_wt_mdp	MAN1A1	ENSG00000111885.5	4050.92796021009	1699.22923283405	-1.2533719380506	3.10275739876329e-05	0.000233217350771457
treat	crohn_wt_ustim	crohn_wt_mdp	SASH1	ENSG00000111961.12	1077.06728856891	3041.4285434513	1.49764072589937	0.00149428361996591	0.00698800939394375
treat	crohn_wt_ustim	crohn_wt_mdp	DRAM1	ENSG00000136048.9	1583.11836936682	15128.1878645236	3.25639814958468	1.40394367034269e-43	3.87896049564038e-41
treat	crohn_wt_ustim	crohn_wt_mdp	FANCE	ENSG00000112039.3	138.262687236985	48.2485318272947	-1.51885492301734	0.000524439037137894	0.00282949313580225
treat	crohn_wt_ustim	crohn_wt_mdp	PHF11	ENSG00000136147.11	1513.73910743914	2856.29617339896	0.916029003602343	6.56491740483073e-05	0.000454004986454382
treat	crohn_wt_ustim	crohn_wt_mdp	STK38	ENSG00000112079.8	5721.20072402329	1799.12411969835	-1.66902324107953	2.17326467808496e-11	5.05129225720426e-10
treat	crohn_wt_ustim	crohn_wt_mdp	ICK	ENSG00000112144.11	659.694843325745	134.82503118516	-2.29071046021635	1.20309677326282e-14	4.27573604273694e-13
treat	crohn_wt_ustim	crohn_wt_mdp	CD83	ENSG00000112149.5	4104.96787448932	42308.9379196012	3.36551963358764	4.79059699489694e-21	3.09671420839942e-19
treat	crohn_wt_ustim	crohn_wt_mdp	CHST12	ENSG00000136213.7	257.24102071079	101.625961438824	-1.33985171802119	0.000160030074357272	0.00100293143183017
treat	crohn_wt_ustim	crohn_wt_mdp	FBXL4	ENSG00000112234.3	553.529895123268	249.670126914605	-1.1486380235806	5.04293487999037e-05	0.000358148733392351
treat	crohn_wt_ustim	crohn_wt_mdp	E2F3	ENSG00000112242.10	1807.58550852552	6370.06131966556	1.81724336422775	8.96157883153345e-11	1.91650243925303e-09
treat	crohn_wt_ustim	crohn_wt_mdp	ZDHHC12	ENSG00000160446.13	672.810406961794	240.42418920568	-1.48461796755576	1.01387296224864e-07	1.30485678762729e-06
treat	crohn_wt_ustim	crohn_wt_mdp	AIM1	ENSG00000112297.10	4515.19154121358	12837.4653569812	1.50750128790085	0.00265477308389479	0.011457864179168
treat	crohn_wt_ustim	crohn_wt_mdp	VNN1	ENSG00000112299.7	2029.75208149458	848.012480798695	-1.25914612091976	1.98544384596233e-05	0.000156155431962051
treat	crohn_wt_ustim	crohn_wt_mdp	RTP4	ENSG00000136514.2	121.198764049319	419.470056592109	1.79119284245416	9.71291498547148e-09	1.52504338864461e-07
treat	crohn_wt_ustim	crohn_wt_mdp	PERP	ENSG00000112378.10	2.44247332609901	62.6779483869389	4.68154324547749	2.67053173235793e-08	3.85718453417296e-07
treat	crohn_wt_ustim	crohn_wt_mdp	HECA	ENSG00000112406.4	3698.28022281899	8382.3286098976	1.1804965366185	0.00590577728143542	0.0223917584840613
treat	crohn_wt_ustim	crohn_wt_mdp	SLC39A7	ENSG00000112473.11	3081.4864249899	5605.391012148	0.863188578266243	0.00010781425045649	0.000707337460865443
treat	crohn_wt_ustim	crohn_wt_mdp	CBWD2	ENSG00000136682.10	483.72157062798	962.43100095773	0.992506240637863	0.000107281178229049	0.000704379679211808
treat	crohn_wt_ustim	crohn_wt_mdp	BYSL	ENSG00000112578.5	162.019621667087	823.230887891186	2.3451285698615	4.09800340246811e-17	1.87697321615718e-15
treat	crohn_wt_ustim	crohn_wt_mdp	CCL5	ENSG00000161570.4	236.959978903843	1146.78420865926	2.27487862135215	6.90427862560622e-18	3.45819569756241e-16
treat	crohn_wt_ustim	crohn_wt_mdp	ABI1	ENSG00000136754.12	4592.26717860467	9956.21549697903	1.11639087641225	3.15012561692801e-07	3.70615740508083e-06
treat	crohn_wt_ustim	crohn_wt_mdp	YME1L1	ENSG00000136758.13	4734.64017333998	9660.35110092921	1.02882083722554	3.43255715780604e-06	3.20783983159942e-05
treat	crohn_wt_ustim	crohn_wt_mdp	PNPLA1	ENSG00000180316.7	7.98520147371145	275.399087698023	5.10805116153512	1.58451009449231e-13	4.82965443392407e-12
treat	crohn_wt_ustim	crohn_wt_mdp	TNFSF13	ENSG00000161955.12	597.142149950962	160.157143149619	-1.89858626154494	8.16445168922342e-11	1.75479369430862e-09
treat	crohn_wt_ustim	crohn_wt_mdp	IL12B	ENSG00000113302.4	0.861460154183553	91.6111804070126	6.73259580030891	3.15544159014883e-08	4.47826963042664e-07
treat	crohn_wt_ustim	crohn_wt_mdp	PAQR4	ENSG00000162073.9	772.689701239373	275.49330443311	-1.48787191310475	3.55563908224889e-08	4.96803405211448e-07
treat	crohn_wt_ustim	crohn_wt_mdp	SMC2	ENSG00000136824.14	763.285428401145	220.965046055463	-1.78840447853021	1.33978663831142e-10	2.78864460683775e-09
treat	crohn_wt_ustim	crohn_wt_mdp	TEX10	ENSG00000136891.9	685.266521592953	1576.95861826886	1.20240769059384	7.37817315548325e-07	7.93396774346692e-06
treat	crohn_wt_ustim	crohn_wt_mdp	HRH2	ENSG00000113749.5	663.038846147922	145.306105478139	-2.1899980740259	2.17578045456e-08	3.18829077729792e-07
treat	crohn_wt_ustim	crohn_wt_mdp	BCL6	ENSG00000113916.13	1260.52324073584	6281.63979318594	2.31711849924184	5.59133203993586e-07	6.19932154330753e-06
treat	crohn_wt_ustim	crohn_wt_mdp	UBE3A	ENSG00000114062.12	3067.07867112257	5236.06446920147	0.771617688150412	0.000598112672751364	0.00317498298240808
treat	crohn_wt_ustim	crohn_wt_mdp	WNT5A	ENSG00000114251.9	0.833078726893223	253.613514722695	8.24996307309808	7.919920032097e-10	1.46194213523515e-08
treat	crohn_wt_ustim	crohn_wt_mdp	TFG	ENSG00000114354.8	1509.41344257641	3169.52233617852	1.07027740718266	3.39771666407441e-06	3.17794262752474e-05
treat	crohn_wt_ustim	crohn_wt_mdp	RPL24	ENSG00000114391.8	2173.89138862049	3389.64893042458	0.640855997003742	0.00397661427545456	0.0161153069644042
treat	crohn_wt_ustim	crohn_wt_mdp	NCBP2	ENSG00000114503.6	2193.05053489921	4829.41125148952	1.13890826562344	3.30727844124407e-07	3.87243196845597e-06
treat	crohn_wt_ustim	crohn_wt_mdp	TUBB2A	ENSG00000137267.5	47.9162175100055	210.08720496568	2.13240236771402	6.71230267043407e-08	9.01110852229902e-07
treat	crohn_wt_ustim	crohn_wt_mdp	ABCC5	ENSG00000114770.12	10976.2997136106	2109.72105652461	-2.37926761456086	3.57081453996254e-25	3.28860500373969e-23
treat	crohn_wt_ustim	crohn_wt_mdp	EIF1B	ENSG00000114784.3	1198.70846754026	2635.31642801208	1.13649536962283	0.00344971616128158	0.0142921527375681
treat	crohn_wt_ustim	crohn_wt_mdp	IER3	ENSG00000137331.11	5023.92885561688	29268.9107858831	2.54248111891831	4.84021905429916e-29	5.92235374286747e-27
treat	crohn_wt_ustim	crohn_wt_mdp	TPMT	ENSG00000137364.4	675.523339136716	1550.30706190241	1.19847647128323	6.8934608279111e-07	7.45956942401245e-06
treat	crohn_wt_ustim	crohn_wt_mdp	IL1A	ENSG00000115008.5	6.72139266972645	705.196548345119	6.71312141325426	1.54817063529324e-05	0.000125095108408364
treat	crohn_wt_ustim	crohn_wt_mdp	CCL20	ENSG00000115009.7	2.87320340319079	502.415709142907	7.45007763432588	2.78222568344783e-22	2.03673187852399e-20
treat	crohn_wt_ustim	crohn_wt_mdp	TLR2	ENSG00000137462.6	6854.69365883053	61870.5271416302	3.1740882283931	2.90252012095915e-05	0.000220195614136538
treat	crohn_wt_ustim	crohn_wt_mdp	MRPL15	ENSG00000137547.4	699.293628990898	2068.95262459954	1.56493034388789	4.29660609648693e-11	9.62102776899623e-10
treat	crohn_wt_ustim	crohn_wt_mdp	GGH	ENSG00000137563.6	70.0069944863211	346.236635011405	2.3061874073115	1.32586576761684e-11	3.21700858346691e-10
treat	crohn_wt_ustim	crohn_wt_mdp	STEAP3	ENSG00000115107.15	170.918037481826	628.034438287744	1.87753901462521	4.35275510221879e-11	9.72134222959686e-10
treat	crohn_wt_ustim	crohn_wt_mdp	ITGA4	ENSG00000115232.9	3918.36492505142	958.259379966555	-2.03176364480118	3.11745360001371e-18	1.59408896024582e-16
treat	crohn_wt_ustim	crohn_wt_mdp	CASP1	ENSG00000137752.18	5672.55493309043	20220.9618395362	1.83378104261236	2.44926331571982e-09	4.23369128136029e-08
treat	crohn_wt_ustim	crohn_wt_mdp	PPM1G	ENSG00000115241.9	2139.6817421912	3406.88593344623	0.671057420032958	0.00301961338745221	0.0127697137045139
treat	crohn_wt_ustim	crohn_wt_mdp	IFIH1	ENSG00000115267.4	2164.21165133535	9327.37315385487	2.10762923954081	2.09273693321371e-20	1.28489547189788e-18
treat	crohn_wt_ustim	crohn_wt_mdp	SQRDL	ENSG00000137767.9	1457.67908473663	5921.52847693103	2.02229647712125	9.15083499785661e-19	4.89369251959873e-17
treat	crohn_wt_ustim	crohn_wt_mdp	CCT4	ENSG00000115484.10	2413.60937770888	5179.1798081808	1.10153143912657	7.95657125748153e-07	8.49726095016575e-06
treat	crohn_wt_ustim	crohn_wt_mdp	UXS1	ENSG00000115652.10	906.254426970243	4940.46687571533	2.446659340821	2.33575213006058e-25	2.19843043889767e-23
treat	crohn_wt_ustim	crohn_wt_mdp	PROC	ENSG00000115718.13	69.671426026574	2.80254998127684	-4.63575508480167	5.29500768587609e-06	4.73153268957003e-05
treat	crohn_wt_ustim	crohn_wt_mdp	ID2	ENSG00000115738.5	1777.73991651277	3998.7350269283	1.16949941203894	1.79030169903735e-07	2.21428650574078e-06
treat	crohn_wt_ustim	crohn_wt_mdp	ODC1	ENSG00000115758.8	995.133406164813	1982.01387561059	0.994005213153664	0.011903626878573	0.0400686045254383
treat	crohn_wt_ustim	crohn_wt_mdp	PNPT1	ENSG00000138035.9	460.901223298458	1925.34794896662	2.06258969136767	4.37630456418502e-17	1.99909592491971e-15
treat	crohn_wt_ustim	crohn_wt_mdp	KYNU	ENSG00000115919.9	5465.84123347897	58596.1785760982	3.42229112097488	1.65444971830505e-32	2.38157341803072e-30
treat	crohn_wt_ustim	crohn_wt_mdp	S100A11	ENSG00000163191.5	13736.1309382283	22322.1015940004	0.700497164382668	0.00137662473397896	0.00649630349671062
treat	crohn_wt_ustim	crohn_wt_mdp	PCYOX1	ENSG00000116005.7	1566.65880597825	169.675904168809	-3.20683741129548	1.1691212151445e-32	1.69720732334113e-30
treat	crohn_wt_ustim	crohn_wt_mdp	NFE2L2	ENSG00000116044.11	8059.5558782161	25191.274387871	1.64415186129041	1.2965649851755e-13	3.98031508889898e-12
treat	crohn_wt_ustim	crohn_wt_mdp	ARL3	ENSG00000138175.7	391.358348984256	81.2343137884252	-2.26832905971236	1.05140842573579e-11	2.59893597876683e-10
treat	crohn_wt_ustim	crohn_wt_mdp	CAPZA1	ENSG00000116489.8	10624.481741415	18151.0663093864	0.772661835021414	0.000464925012065154	0.00254690292826226
treat	crohn_wt_ustim	crohn_wt_mdp	RNF19B	ENSG00000116514.12	2064.43920658972	11739.5617671637	2.50755671435697	1.3825167906931e-27	1.51810978362647e-25
treat	crohn_wt_ustim	crohn_wt_mdp	TRIM62	ENSG00000116525.9	315.354523513677	92.4346047963818	-1.7704696672339	1.59602851546596e-07	1.98980847670538e-06
treat	crohn_wt_ustim	crohn_wt_mdp	NUAK2	ENSG00000163545.7	625.682193238705	164.294000908612	-1.92915024372151	6.82506637746247e-11	1.48179197776847e-09
treat	crohn_wt_ustim	crohn_wt_mdp	SFPQ	ENSG00000116560.6	7455.38515470226	17879.0056734174	1.2619117134111	1.05805488763025e-05	8.8932680201699e-05
treat	crohn_wt_ustim	crohn_wt_mdp	RHOU	ENSG00000116574.4	1867.47200910518	8490.94773992164	2.18483897392763	8.56036226364658e-22	6.08460604050896e-20
treat	crohn_wt_ustim	crohn_wt_mdp	FBXO6	ENSG00000116663.6	249.29922666758	581.655951941544	1.22228764729894	1.21878115750418e-05	0.000100956098781657
treat	crohn_wt_ustim	crohn_wt_mdp	C1orf21	ENSG00000116667.7	202.503240245977	1229.51153694413	2.60206837451998	4.60493786988402e-13	1.33473072269227e-11
treat	crohn_wt_ustim	crohn_wt_mdp	DNAJC6	ENSG00000116675.10	33.1762332715405	249.258414719921	2.90942020791264	1.91633113124362e-07	2.361636854547e-06
treat	crohn_wt_ustim	crohn_wt_mdp	SPPL2A	ENSG00000138600.5	2279.56384136286	4967.312066077	1.12370757157673	6.43235502775641e-07	7.0137645846892e-06
treat	crohn_wt_ustim	crohn_wt_mdp	ZBTB17	ENSG00000116809.7	758.036531861909	2354.26748618002	1.63493896259171	7.63069923399897e-12	1.91381958826358e-10
treat	crohn_wt_ustim	crohn_wt_mdp	CD58	ENSG00000116815.11	1414.27050856771	7240.41435482218	2.35601417041055	1.84767870571673e-24	1.61483348106773e-22
treat	crohn_wt_ustim	crohn_wt_mdp	ADPRHL2	ENSG00000116863.9	798.127819126472	2386.58846844835	1.58025810085691	2.33495337064777e-11	5.39780718477682e-10
treat	crohn_wt_ustim	crohn_wt_mdp	CXCL3	ENSG00000163734.4	478.509402272377	1686.67498025838	1.81756281749347	0.00106293244742115	0.00523219334032308
treat	crohn_wt_ustim	crohn_wt_mdp	NID1	ENSG00000116962.10	3001.78799609487	5659.08049062763	0.9147455684509	0.000215413138096742	0.00129930530126662
treat	crohn_wt_ustim	crohn_wt_mdp	HERC5	ENSG00000138646.4	2165.8377425169	4735.45894192598	1.1285790877605	4.72398683345012e-07	5.33433714284777e-06
treat	crohn_wt_ustim	crohn_wt_mdp	MYCL1	ENSG00000116990.9	4173.41223831347	286.951555375605	-3.86234833369368	6.23450967272361e-14	2.00746523860443e-12
treat	crohn_wt_ustim	crohn_wt_mdp	PLB1	ENSG00000163803.8	721.289247419524	180.499246214264	-1.99858510481098	0.000370652200984795	0.00209616117625274
treat	crohn_wt_ustim	crohn_wt_mdp	KMO	ENSG00000117009.7	740.817343044057	13341.6183254895	4.17067199095677	1.82703215542017e-64	1.56485304111738e-61
treat	crohn_wt_ustim	crohn_wt_mdp	RIMS3	ENSG00000117016.5	87.4966390833419	12.4651543434627	-2.81132685489638	4.5138089121996e-06	4.09325286744198e-05
treat	crohn_wt_ustim	crohn_wt_mdp	C1orf212	ENSG00000163866.8	1104.6123082527	2140.41541795927	0.954350718206017	5.07800455538166e-05	0.000360489921399452
treat	crohn_wt_ustim	crohn_wt_mdp	ETV3	ENSG00000117036.7	2205.53836904626	9516.74155285987	2.1093368334546	7.71613369919011e-18	3.83122812368483e-16
treat	crohn_wt_ustim	crohn_wt_mdp	ZC3H12A	ENSG00000163874.7	504.097774052271	3131.62078017405	2.6351340328405	2.1481425527794e-27	2.31431961818309e-25
treat	crohn_wt_ustim	crohn_wt_mdp	PADI2	ENSG00000117115.8	1724.81187121733	687.235292127762	-1.32756298142235	3.02657370637358e-08	4.3132452238086e-07
treat	crohn_wt_ustim	crohn_wt_mdp	KLHL12	ENSG00000117153.11	1937.6142376204	5357.50191450444	1.46727908931924	3.03695409434718e-06	2.87578903461399e-05
treat	crohn_wt_ustim	crohn_wt_mdp	GBP1	ENSG00000117228.9	588.135217094799	10164.075853424	4.11118735641826	7.42539557489216e-62	5.53030548686533e-59
treat	crohn_wt_ustim	crohn_wt_mdp	AMDHD1	ENSG00000139344.3	263.693625110824	25.1435964721308	-3.3905997651142	6.79750325269168e-16	2.77902698612431e-14
treat	crohn_wt_ustim	crohn_wt_mdp	ID3	ENSG00000117318.8	301.708059515455	82.2858893387259	-1.87443627688711	6.90504089283286e-08	9.233672950369e-07
treat	crohn_wt_ustim	crohn_wt_mdp	EBNA1BP2	ENSG00000117395.5	534.359067069251	1107.99985678467	1.05207629096413	1.90677103711128e-05	0.000150659538125998
treat	crohn_wt_ustim	crohn_wt_mdp	PRDX1	ENSG00000117450.9	9480.19382541438	17993.4569062547	0.924483923183044	1.66938952443126e-05	0.000134067710049261
treat	crohn_wt_ustim	crohn_wt_mdp	SLC46A3	ENSG00000139508.10	1948.82657504886	191.099309535207	-3.35021124090291	9.3230764606428e-37	1.7944303345035e-34
treat	crohn_wt_ustim	crohn_wt_mdp	SLC7A1	ENSG00000139514.8	861.550319411781	6936.71669793466	3.00924599918207	6.89978818898587e-37	1.34310649633327e-34
treat	crohn_wt_ustim	crohn_wt_mdp	GALNT6	ENSG00000139629.10	1344.64582806024	3037.34618473664	1.17558512528456	0.000692969753022952	0.00360588452894386
treat	crohn_wt_ustim	crohn_wt_mdp	DIEXF	ENSG00000117597.12	567.251486067888	1141.85373528451	1.0093174732838	4.19461997898231e-05	0.000304465424745623
treat	crohn_wt_ustim	crohn_wt_mdp	STMN1	ENSG00000117632.16	1256.8920824825	440.997587610744	-1.51101811546174	0.00654982350918619	0.0244502563207855
treat	crohn_wt_ustim	crohn_wt_mdp	MAN1C1	ENSG00000117643.10	264.748746588303	20.7289609442978	-3.67490414688622	1.17431671658739e-17	5.65057453796125e-16
treat	crohn_wt_ustim	crohn_wt_mdp	HMGN3	ENSG00000118418.10	777.394341992355	467.892158513851	-0.732470557013095	0.00526481476643591	0.0203902954892713
treat	crohn_wt_ustim	crohn_wt_mdp	WDR89	ENSG00000140006.7	433.808635872177	956.037075793681	1.14000779485309	0.000378330476646185	0.00213465120716375
treat	crohn_wt_ustim	crohn_wt_mdp	RAB32	ENSG00000118508.4	2576.29847185564	1436.08209371644	-0.843161520390783	0.000184182683136649	0.00113211933607711
treat	crohn_wt_ustim	crohn_wt_mdp	LYSMD2	ENSG00000140280.9	928.191608895502	1713.16750181749	0.884171654861432	0.000161991696988378	0.00101348348042765
treat	crohn_wt_ustim	crohn_wt_mdp	AC005083.1	ENSG00000233834.2	1.69453888107678	46.5769107556794	4.78065031017026	5.17464271496414e-05	0.000366439147198577
treat	crohn_wt_ustim	crohn_wt_mdp	MYL12B	ENSG00000118680.8	6132.03708195471	9829.78399056136	0.680793292341021	0.00207945790592743	0.00928358455265489
treat	crohn_wt_ustim	crohn_wt_mdp	HIN1L	ENSG00000118976.5	181.64455255775	733.931191911405	2.01452671214315	5.51178166669725e-13	1.57361366584206e-11
treat	crohn_wt_ustim	crohn_wt_mdp	KLF9	ENSG00000119138.3	571.325056173615	1116.79436460816	0.966979859163937	0.014346510225657	0.046624116897269
treat	crohn_wt_ustim	crohn_wt_mdp	TJP2	ENSG00000119139.11	841.349413218969	5064.61224415373	2.58967483524338	1.56864772232932e-25	1.50960311705064e-23
treat	crohn_wt_ustim	crohn_wt_mdp	PPP2R4	ENSG00000119383.15	1895.50118977135	520.262684724413	-1.86526722165791	2.86167217793665e-14	9.64969378111314e-13
treat	crohn_wt_ustim	crohn_wt_mdp	TRIM32	ENSG00000119401.9	142.139257930811	52.6631673551276	-1.4324388744733	0.000925634461829225	0.00464580085881471
treat	crohn_wt_ustim	crohn_wt_mdp	SLC46A2	ENSG00000119457.6	311.361089022084	35.6990696658958	-3.12463027867288	0.00207711144505663	0.00928036490709967
treat	crohn_wt_ustim	crohn_wt_mdp	HSDL2	ENSG00000119471.10	1080.1174536434	397.957306927045	-1.44050263072379	4.47075222901634e-05	0.000321781452449789
treat	crohn_wt_ustim	crohn_wt_mdp	OSGIN1	ENSG00000140961.8	139.635013082394	1165.80703136623	3.06159636445209	4.07904566272909e-08	5.63955223587969e-07
treat	crohn_wt_ustim	crohn_wt_mdp	NDUFB10	ENSG00000140990.10	876.078278235134	417.654592177498	-1.06874948065575	3.31544818584641e-05	0.000246714280727841
treat	crohn_wt_ustim	crohn_wt_mdp	DPEP3	ENSG00000141096.4	33.2046146988308	4.34023662704755	-2.93553815307312	0.00261764483591736	0.0113175810295973
treat	crohn_wt_ustim	crohn_wt_mdp	PDP1	ENSG00000164951.11	1863.80413494683	607.816442753947	-1.61654264824697	1.29799208418229e-05	0.000106640788499005
treat	crohn_wt_ustim	crohn_wt_mdp	ALG2	ENSG00000119523.8	1679.09605268154	4421.32537502774	1.39679414729151	8.84394145158343e-10	1.62028574401737e-08
treat	crohn_wt_ustim	crohn_wt_mdp	IRF2BPL	ENSG00000119669.3	1602.65482095666	879.713581590018	-0.865357941378816	0.0010375448420522	0.00513229660535781
treat	crohn_wt_ustim	crohn_wt_mdp	IFIT3	ENSG00000119917.9	4533.21208003347	31939.07616724	2.81671702122534	1.10010174281024e-11	2.70757799631314e-10
treat	crohn_wt_ustim	crohn_wt_mdp	IFIT2	ENSG00000119922.7	5012.18393189883	30838.1455183844	2.62120474674221	2.71166084802752e-06	2.60296108293772e-05
treat	crohn_wt_ustim	crohn_wt_mdp	WNK2	ENSG00000165238.12	6.55110410598447	61.4874839522181	3.23048279310498	1.02570530586942e-05	8.6638717404059e-05
treat	crohn_wt_ustim	crohn_wt_mdp	MXI1	ENSG00000119950.15	1772.7347679742	198.395848403678	-3.15952295848081	9.85158391789716e-33	1.44237292746648e-30
treat	crohn_wt_ustim	crohn_wt_mdp	FAM45A	ENSG00000119979.10	390.57201577647	140.618646640042	-1.47380067010274	2.42053943885386e-06	2.35723937393784e-05
treat	crohn_wt_ustim	crohn_wt_mdp	SECTM1	ENSG00000141574.3	1631.84429591382	420.491905390957	-1.95635347415804	2.6743320666129e-15	1.02486148324561e-13
treat	crohn_wt_ustim	crohn_wt_mdp	GNA13	ENSG00000120063.5	7831.44756346857	12981.2950338038	0.729083411186245	0.000806080647007317	0.00411815135199384
treat	crohn_wt_ustim	crohn_wt_mdp	DUSP1	ENSG00000120129.5	1373.0823629743	6198.59414921994	2.17452288042149	3.34387797310611e-21	2.21160732352539e-19
treat	crohn_wt_ustim	crohn_wt_mdp	RCL1	ENSG00000120158.6	116.347207492148	395.283736913037	1.7644520155292	0.000118941662718648	0.000773233655548554
treat	crohn_wt_ustim	crohn_wt_mdp	CD274	ENSG00000120217.9	201.079160213724	4275.7259722278	4.41033392087395	3.91719983159789e-11	8.80598859780471e-10
treat	crohn_wt_ustim	crohn_wt_mdp	DOPEY2	ENSG00000142197.8	3116.03665468598	925.918415819616	-1.75075521827971	6.79927029265262e-14	2.17297574837947e-12
treat	crohn_wt_ustim	crohn_wt_mdp	URB1	ENSG00000142207.5	488.259260905826	1494.76174514018	1.61419623361284	0.00734042361578477	0.0268620928302485
treat	crohn_wt_ustim	crohn_wt_mdp	ZNF503	ENSG00000165655.13	231.236944857015	89.2054792446941	-1.37416768419606	0.000101832017759894	0.00067117447642439
treat	crohn_wt_ustim	crohn_wt_mdp	KCNJ5	ENSG00000120457.6	848.835430776748	100.371007020469	-3.0801422809556	0.00111369816603098	0.00544298133640819
treat	crohn_wt_ustim	crohn_wt_mdp	NLRP12	ENSG00000142405.15	952.547894456963	178.5002207659	-2.41586577510959	1.87645990969952e-18	9.77013928667256e-17
treat	crohn_wt_ustim	crohn_wt_mdp	RCN3	ENSG00000142552.3	1135.70333883831	208.827296088749	-2.44320382658293	1.19222987868204e-19	6.97027229413766e-18
treat	crohn_wt_ustim	crohn_wt_mdp	EFHD2	ENSG00000142634.8	8194.69827289096	15887.8884731085	0.955164665168003	1.25616610285182e-05	0.000103701808876393
treat	crohn_wt_ustim	crohn_wt_mdp	PGD	ENSG00000142657.16	5968.9139165726	18363.6029854201	1.62130879438254	2.27214440342965e-13	6.80451636901223e-12
treat	crohn_wt_ustim	crohn_wt_mdp	WDTC1	ENSG00000142784.10	2784.23759071728	882.883089594492	-1.65698801213546	1.96006515738965e-12	5.24623689782574e-11
treat	crohn_wt_ustim	crohn_wt_mdp	HSPH1	ENSG00000120694.14	2401.64744139557	6359.76900693137	1.40494998545642	0.000897343367458117	0.00451969770201633
treat	crohn_wt_ustim	crohn_wt_mdp	PKMP1	ENSG00000236480.1	1471.01168552519	3025.07920873619	1.04016421121869	5.8595215800312e-06	5.18726639100437e-05
treat	crohn_wt_ustim	crohn_wt_mdp	KBTBD7	ENSG00000120696.8	602.960345615135	195.181586227716	-1.62724617178963	1.4458981022041e-08	2.19576546903867e-07
treat	crohn_wt_ustim	crohn_wt_mdp	SLC27A1	ENSG00000130304.12	2395.63056960106	188.445557355501	-3.66818575848083	8.47036064369674e-44	2.37864389879549e-41
treat	crohn_wt_ustim	crohn_wt_mdp	ZNF697	ENSG00000143067.4	263.186097508204	3400.05560581677	3.69140315339219	1.51276204053836e-47	5.28849260294329e-45
treat	crohn_wt_ustim	crohn_wt_mdp	TNFRSF10B	ENSG00000120889.8	3009.18387298167	7461.68203296152	1.31012861972874	4.05113381976764e-09	6.78357012049069e-08
treat	crohn_wt_ustim	crohn_wt_mdp	ZNF706	ENSG00000120963.7	1088.21952198453	1960.07975090015	0.848942740505028	0.000261193135186196	0.00153648296900396
treat	crohn_wt_ustim	crohn_wt_mdp	RNF2	ENSG00000121481.6	743.789049222854	1501.99907657221	1.01391851340863	2.91169742126603e-05	0.000220794054122563
treat	crohn_wt_ustim	crohn_wt_mdp	CD53	ENSG00000143119.7	14617.0223896062	37587.066267192	1.36258686292971	2.27442212858035e-05	0.000176373250622822
treat	crohn_wt_ustim	crohn_wt_mdp	GJA3	ENSG00000121743.3	12.4961809033983	401.895904320867	5.007262725805	9.46511755146209e-05	0.000629904676210356
treat	crohn_wt_ustim	crohn_wt_mdp	TMEM39B	ENSG00000121775.13	587.544215789439	186.56064849868	-1.65505271757048	8.92500671915546e-09	1.41429569934443e-07
treat	crohn_wt_ustim	crohn_wt_mdp	RGL1	ENSG00000143344.10	12978.0193009076	39857.0250505579	1.61876381396318	0.000199586218445619	0.00121453354244172
treat	crohn_wt_ustim	crohn_wt_mdp	ADAMTSL4	ENSG00000143382.9	2106.5806327964	439.653370915877	-2.26046470310047	6.94590092595343e-20	4.11706861112742e-18
treat	crohn_wt_ustim	crohn_wt_mdp	CCR2	ENSG00000121807.5	15127.9718062466	438.839937465813	-5.1073799425197	2.60731161643837e-21	1.75839559014131e-19
treat	crohn_wt_ustim	crohn_wt_mdp	POLR3GL	ENSG00000121851.8	621.202933324915	146.01045881739	-2.08899292823394	1.06747271345913e-12	2.93984044719531e-11
treat	crohn_wt_ustim	crohn_wt_mdp	CXCR4	ENSG00000121966.6	26190.1603735273	9109.29324313338	-1.52361386392164	4.50890140026383e-07	5.13205853731026e-06
treat	crohn_wt_ustim	crohn_wt_mdp	ACVR2A	ENSG00000121989.10	839.598111483311	4848.41953890938	2.52974371547411	7.19757624962197e-17	3.17769281329959e-15
treat	crohn_wt_ustim	crohn_wt_mdp	ANXA9	ENSG00000143412.5	33.5218190667612	4.13190330041757	-3.02022204314195	0.00246074988074437	0.0107313252182156
treat	crohn_wt_ustim	crohn_wt_mdp	GOLPH3L	ENSG00000143457.6	416.42583773745	88.9425648515804	-2.2271136718548	1.20656598495426e-11	2.95263933175236e-10
treat	crohn_wt_ustim	crohn_wt_mdp	CD244	ENSG00000122223.8	1158.93605829242	77.5091682241168	-3.90229019020534	0.00027320236126983	0.00159943829410533
treat	crohn_wt_ustim	crohn_wt_mdp	NCR3LG1	ENSG00000188211.4	635.98298383562	6165.41506135221	3.27713795060492	5.35792281011996e-42	1.34972379025522e-39
treat	crohn_wt_ustim	crohn_wt_mdp	HS3ST2	ENSG00000122254.6	918.819052503516	227.125701555697	-2.01628980182367	0.00519619469103171	0.0201792824886359
treat	crohn_wt_ustim	crohn_wt_mdp	TUBB4B	ENSG00000188229.4	1664.67827840909	4776.83775652168	1.52081249314486	2.25721398450901e-11	5.23930563070993e-10
treat	crohn_wt_ustim	crohn_wt_mdp	ZMIZ2	ENSG00000122515.10	4276.40345690924	14739.0358765808	1.78517228109045	1.10768480317656e-15	4.45414100432266e-14
treat	crohn_wt_ustim	crohn_wt_mdp	INHBA	ENSG00000122641.9	213.044440754949	1138.84780643518	2.41834864976075	6.76689593829484e-20	4.02489331329828e-18
treat	crohn_wt_ustim	crohn_wt_mdp	GALNT2	ENSG00000143641.8	2164.75924521021	1008.04551641747	-1.10264580130236	2.97501114739404e-06	2.8249412946153e-05
treat	crohn_wt_ustim	crohn_wt_mdp	ACO1	ENSG00000122729.12	473.632802376522	1012.83222847138	1.09655431114079	1.27227596933384e-05	0.000104829665005718
treat	crohn_wt_ustim	crohn_wt_mdp	PDIA6	ENSG00000143870.8	8232.48397301952	13778.5641833807	0.743025854303097	0.000632397579054439	0.00333732918336492
treat	crohn_wt_ustim	crohn_wt_mdp	SRGN	ENSG00000122862.4	27554.1975061813	139926.353796845	2.3443236904089	4.11614469460436e-09	6.88569908384499e-08
treat	crohn_wt_ustim	crohn_wt_mdp	LAIR1	ENSG00000167613.10	5991.87115930118	18459.485532167	1.62328383790422	2.4281297179183e-13	7.25896371168246e-12
treat	crohn_wt_ustim	crohn_wt_mdp	ACADS	ENSG00000122971.4	362.629653040955	126.903492336799	-1.51476513016358	5.60621407820449e-05	0.000394610383296195
treat	crohn_wt_ustim	crohn_wt_mdp	CDKN2C	ENSG00000123080.6	214.622115838258	49.0917740509654	-2.12824553889091	9.34660123974726e-08	1.21477450103847e-06
treat	crohn_wt_ustim	crohn_wt_mdp	POLR2D	ENSG00000144231.5	645.055029372362	1443.81008059174	1.16238683536617	1.66116330223981e-06	1.67091763754363e-05
treat	crohn_wt_ustim	crohn_wt_mdp	AMMECR1L	ENSG00000144233.5	857.404960448262	1695.06256630145	0.983289856641726	3.46280781361911e-05	0.00025634355163049
treat	crohn_wt_ustim	crohn_wt_mdp	OPTN	ENSG00000123240.10	1128.64637463918	5175.22626538909	2.19702840546075	1.50235359870534e-21	1.04191567391994e-19
treat	crohn_wt_ustim	crohn_wt_mdp	PDE1B	ENSG00000123360.7	1106.35025149462	436.171239888227	-1.34284164007543	6.0787571000668e-07	6.69176331776751e-06
treat	crohn_wt_ustim	crohn_wt_mdp	TUBA1B	ENSG00000123416.10	3993.82114743817	6829.04923406788	0.773915008060826	0.000364965918539408	0.00206673262300167
treat	crohn_wt_ustim	crohn_wt_mdp	NDUFAF4	ENSG00000123545.5	122.178758580401	289.86813992627	1.24640328534534	0.0001412058832584	0.000899203264020967
treat	crohn_wt_ustim	crohn_wt_mdp	FTH1	ENSG00000167996.11	72401.9105238508	247713.423165817	1.77457237546779	8.24050735691731e-16	3.33711326297857e-14
treat	crohn_wt_ustim	crohn_wt_mdp	CSRNP1	ENSG00000144655.10	631.094699094815	3095.8028855245	2.29438520524073	2.80660925984919e-12	7.35125636410040e-11
treat	crohn_wt_ustim	crohn_wt_mdp	TNFAIP6	ENSG00000123610.3	101.176493176591	7615.79321135753	6.23404826047697	4.81600673844585e-34	7.71011172239042e-32
treat	crohn_wt_ustim	crohn_wt_mdp	BATF3	ENSG00000123685.4	11.9235436898549	64.012256164655	2.42453508844644	0.000230621312541826	0.00137784561981147
treat	crohn_wt_ustim	crohn_wt_mdp	NUDT16L1	ENSG00000168101.10	585.96821128526	218.351011566515	-1.42417318592912	4.68179358368151e-07	5.29367155699434e-06
treat	crohn_wt_ustim	crohn_wt_mdp	DDIT4	ENSG00000168209.3	281.410321126167	1210.85616439329	2.10528035228339	3.86911178733978e-08	5.37391146043207e-07
treat	crohn_wt_ustim	crohn_wt_mdp	G0S2	ENSG00000123689.5	17.3761188878595	2465.81839221906	7.14881685954252	7.6671316577205e-10	1.41833655828026e-08
treat	crohn_wt_ustim	crohn_wt_mdp	SNCA	ENSG00000145335.11	1050.09657360813	425.591076423739	-1.30298220689477	0.00437654801245956	0.0174390015011473
treat	crohn_wt_ustim	crohn_wt_mdp	RAP2C	ENSG00000123728.5	2653.58112906376	7938.84944582498	1.58098927940276	3.2221561086049e-12	8.40114674891962e-11
treat	crohn_wt_ustim	crohn_wt_mdp	ENKD1	ENSG00000124074.6	100.007845989951	32.4252719648752	-1.62492260911571	0.0013402270576561	0.00636840207979167
treat	crohn_wt_ustim	crohn_wt_mdp	FAM210B	ENSG00000124098.9	1271.11786908045	182.354346297477	-2.80128132485443	2.4635405140929e-11	5.6721033610768e-10
treat	crohn_wt_ustim	crohn_wt_mdp	STK40	ENSG00000196182.6	4178.43073613682	14230.3519902478	1.76793822131896	0.00155777859563623	0.00724932011498195
treat	crohn_wt_ustim	crohn_wt_mdp	PI3	ENSG00000124102.4	4.13701220717579	35.644488599412	3.10701790270697	0.000969404636763091	0.00482729692667202
treat	crohn_wt_ustim	crohn_wt_mdp	SLPI	ENSG00000124107.5	100.002837322214	234.923296917518	1.23214885657046	0.00922572142873728	0.0325446062755909
treat	crohn_wt_ustim	crohn_wt_mdp	SDC4	ENSG00000124145.5	603.776727759687	5398.50271384963	3.16047227308	2.95016811285449e-23	2.31818255840355e-21
treat	crohn_wt_ustim	crohn_wt_mdp	VAPB	ENSG00000124164.11	1186.77490651494	1993.54181706176	0.748287540481673	0.00142290273473689	0.0066870572965824
treat	crohn_wt_ustim	crohn_wt_mdp	TNFAIP8	ENSG00000145779.6	3776.7949693152	21603.8200098348	2.51605206227553	1.39366061268119e-18	7.36833527630517e-17
treat	crohn_wt_ustim	crohn_wt_mdp	RNF145	ENSG00000145860.5	3546.56139174882	9019.80220977871	1.34667487659741	8.16200109480606e-06	7.01530751400039e-05
treat	crohn_wt_ustim	crohn_wt_mdp	TNIP1	ENSG00000145901.10	3255.93712101911	42458.3577509885	3.70490382673049	1.03546162626172e-54	5.21689931113626e-52
treat	crohn_wt_ustim	crohn_wt_mdp	TRERF1	ENSG00000124496.8	3347.93305161754	366.107490356306	-3.19293148290729	1.6934719096471e-37	3.37315974561103e-35
treat	crohn_wt_ustim	crohn_wt_mdp	N4BP3	ENSG00000145911.5	2.92996625777145	128.049284622187	5.44967133246917	0.00984479369888184	0.0343674986879654
treat	crohn_wt_ustim	crohn_wt_mdp	ACN9	ENSG00000196636.7	136.331079602112	42.7922296663118	-1.67169373611689	0.000240306596902565	0.00142882749216971
treat	crohn_wt_ustim	crohn_wt_mdp	KLHDC3	ENSG00000124702.12	3313.12905965497	1264.93786532191	-1.38912788284854	1.43442765571453e-09	2.56490039064612e-08
treat	crohn_wt_ustim	crohn_wt_mdp	VAMP5	ENSG00000168899.4	290.195211231745	122.067235697131	-1.24934769669348	0.000197537762585671	0.00120506476961985
treat	crohn_wt_ustim	crohn_wt_mdp	NUP153	ENSG00000124789.7	2790.62675608552	6425.06545213291	1.20312197302053	7.89435105045062e-08	1.04344315967762e-06
treat	crohn_wt_ustim	crohn_wt_mdp	RAP2A	ENSG00000125249.5	2212.46510788424	1130.6038996908	-0.968561124796016	2.88464645738573e-05	0.00021903366052756
treat	crohn_wt_ustim	crohn_wt_mdp	UQCRFS1	ENSG00000169021.4	1234.14185957095	2393.55768496222	0.955648339633886	3.86259681807632e-05	0.000282958302626916
treat	crohn_wt_ustim	crohn_wt_mdp	DOK3	ENSG00000146094.9	6234.55084337221	2033.99275352723	-1.61597108817742	7.44319019432677e-13	2.09019422998062e-11
treat	crohn_wt_ustim	crohn_wt_mdp	PTGER2	ENSG00000125384.6	1796.7721785886	12753.1236954223	2.82737125860987	9.6677289969469e-13	2.68408748326905e-11
treat	crohn_wt_ustim	crohn_wt_mdp	ATF5	ENSG00000169136.4	1948.91672799847	12235.206028025	2.65029404056865	1.27937889024052e-30	1.69889615424962e-28
treat	crohn_wt_ustim	crohn_wt_mdp	MN1	ENSG00000169184.5	100.144744458666	667.270302069928	2.73618458454204	0.00342351279160184	0.0142089889959568
treat	crohn_wt_ustim	crohn_wt_mdp	C1orf61	ENSG00000125462.11	4.62450513884822	386.747189024092	6.38594800229601	4.61236697677065e-33	6.87042141844185e-31
treat	crohn_wt_ustim	crohn_wt_mdp	PNRC1	ENSG00000146278.10	3538.91175873486	14491.2703123131	2.03380637350321	1.72945815387675e-19	9.94148260936535e-18
treat	crohn_wt_ustim	crohn_wt_mdp	OPRL1	ENSG00000125510.11	194.107343366121	32.9113830603451	-2.56019613802669	2.36802818834467e-09	4.10570069497412e-08
treat	crohn_wt_ustim	crohn_wt_mdp	IL1B	ENSG00000125538.7	195.002193615332	16445.8405743624	6.39808858517769	9.42398300584246e-27	9.72486921024586e-25
treat	crohn_wt_ustim	crohn_wt_mdp	ATG4C	ENSG00000125703.9	1800.02435788204	178.381149715782	-3.33498135640822	1.88056065050928e-35	3.25393979224484e-33
treat	crohn_wt_ustim	crohn_wt_mdp	TRIP10	ENSG00000125733.12	541.880148370843	3089.23035378527	2.51120175154721	3.2682797438082e-25	3.02625037899646e-23
treat	crohn_wt_ustim	crohn_wt_mdp	CCL4L2	ENSG00000197262.8	5.45758386574145	273.687830957804	5.64812508400686	0.000299782484970033	0.00174136112836103
treat	crohn_wt_ustim	crohn_wt_mdp	TNFSF14	ENSG00000125735.6	72.6998919902962	483.120145147833	2.73235688567656	4.84386653901982e-05	0.00034573097422254
treat	crohn_wt_ustim	crohn_wt_mdp	MSN	ENSG00000147065.11	30640.7708306492	65163.4300062463	1.08860995333883	6.30718498006288e-07	6.90364720181963e-06
treat	crohn_wt_ustim	crohn_wt_mdp	CHST7	ENSG00000147119.3	586.774576094339	2148.30690196756	1.87232183994596	2.91883899163277e-07	3.46184230917914e-06
treat	crohn_wt_ustim	crohn_wt_mdp	PLAGL2	ENSG00000126003.6	1151.35987857607	2802.62610264287	1.28344044310659	3.54243929620691e-08	4.95363144032852e-07
treat	crohn_wt_ustim	crohn_wt_mdp	FFAR2	ENSG00000126262.3	84.5950542528608	5009.96548888104	5.88808353483607	2.54038839004737e-79	3.941793058655e-76
treat	crohn_wt_ustim	crohn_wt_mdp	DOCK11	ENSG00000147251.10	3540.46438740983	2155.1521749949	-0.716148863385213	0.00157375155463624	0.0073111775356101
treat	crohn_wt_ustim	crohn_wt_mdp	CLIC4	ENSG00000169504.10	2400.25006914183	13508.8339474295	2.49264652439157	9.89891099124527e-28	1.11558121894758e-25
treat	crohn_wt_ustim	crohn_wt_mdp	LIMS1	ENSG00000169756.12	4603.59805347969	13720.127218405	1.57546007842757	1.24350089179975e-12	3.40274285567566e-11
treat	crohn_wt_ustim	crohn_wt_mdp	ZNF768	ENSG00000169957.8	837.254137863163	372.476479183169	-1.16851627459791	7.05080691133469e-06	6.1278702380093e-05
treat	crohn_wt_ustim	crohn_wt_mdp	LRP12	ENSG00000147650.6	414.778044375481	1834.22271561077	2.14475739048587	5.47140504863097e-07	6.07421701121507e-06
treat	crohn_wt_ustim	crohn_wt_mdp	IRF3	ENSG00000126456.11	1707.97333193851	694.789790930771	-1.29763698837882	5.38390066750096e-08	7.31954114557868e-07
treat	crohn_wt_ustim	crohn_wt_mdp	SNX30	ENSG00000148158.11	4740.0242977688	1425.41233988682	-1.73351513548241	5.5868750304316e-14	1.80913363461802e-12
treat	crohn_wt_ustim	crohn_wt_mdp	RRAS	ENSG00000126458.3	764.462422344128	383.617234666067	-0.994778049324634	0.000152717846102376	0.000962847517016453
treat	crohn_wt_ustim	crohn_wt_mdp	PRR12	ENSG00000126464.9	865.976154559597	235.171265912751	-1.88061550240564	5.39088040500418e-12	1.36808564944773e-10
treat	crohn_wt_ustim	crohn_wt_mdp	NACC2	ENSG00000148411.3	1631.46365251409	686.153907803854	-1.2495627242615	5.67165538817859e-05	0.000398831924464283
treat	crohn_wt_ustim	crohn_wt_mdp	USP6NL	ENSG00000148429.7	546.467925326058	1038.20901258517	0.925888191585083	0.000249203623759463	0.00147609200380346
treat	crohn_wt_ustim	crohn_wt_mdp	ELK1	ENSG00000126767.13	775.905152349178	2199.93352119243	1.50350771685941	2.15680878536366e-10	4.34660405803288e-09
treat	crohn_wt_ustim	crohn_wt_mdp	FAM78A	ENSG00000126882.8	3687.81915178484	601.387754357716	-2.6164005119663	7.19878431079819e-27	7.56534817447687e-25
treat	crohn_wt_ustim	crohn_wt_mdp	HNRNPH2	ENSG00000126945.8	6271.40330983707	10357.7304001225	0.723847705916089	0.00174850191568405	0.00799782051152679
treat	crohn_wt_ustim	crohn_wt_mdp	HIVEP3	ENSG00000127124.9	158.553746379405	2202.37885802335	3.79601879419779	3.28673664132645e-41	7.81969425915585e-39
treat	crohn_wt_ustim	crohn_wt_mdp	ADM	ENSG00000148926.5	148.027571873644	1254.45200061466	3.08311944474125	8.47974868279769e-08	1.11394244583071e-06
treat	crohn_wt_ustim	crohn_wt_mdp	TUBBP1	ENSG00000127589.4	507.401707532554	1832.63052992067	1.85271567906239	8.46136944374393e-12	2.10367574123851e-10
treat	crohn_wt_ustim	crohn_wt_mdp	FAM109A	ENSG00000198324.9	539.115462009077	212.964153847742	-1.33998367085031	3.21372168718732e-06	3.02644598688943e-05
treat	crohn_wt_ustim	crohn_wt_mdp	FGL2	ENSG00000127951.5	21846.4228156613	5997.87187099115	-1.86487446060296	5.89958516193545e-17	2.63863952542962e-15
treat	crohn_wt_ustim	crohn_wt_mdp	PAQR8	ENSG00000170915.8	792.640183254309	206.54553841297	-1.94020621034358	6.38713677202437e-11	1.39377901789525e-09
treat	crohn_wt_ustim	crohn_wt_mdp	PAICS	ENSG00000128050.4	675.154380581942	2343.63728599685	1.79545997655757	4.86211744870184e-07	5.46509658111958e-06
treat	crohn_wt_ustim	crohn_wt_mdp	SPRED2	ENSG00000198369.5	212.648771352015	1416.17655716151	2.73545671544329	1.04747838615323e-12	2.88942105552413e-11
treat	crohn_wt_ustim	crohn_wt_mdp	SDF2L1	ENSG00000128228.4	503.757196924787	1249.80913190375	1.31090733654597	4.83441078322231e-07	5.44109439662275e-06
treat	crohn_wt_ustim	crohn_wt_mdp	ADORA2A	ENSG00000128271.13	2.49923618067967	105.04360248284	5.39335724516496	3.79250089536849e-14	1.2590220995671e-12
treat	crohn_wt_ustim	crohn_wt_mdp	FERMT3	ENSG00000149781.8	8715.95846369754	20617.4654395468	1.24213576287361	1.63939638628455e-08	2.47426080150258e-07
treat	crohn_wt_ustim	crohn_wt_mdp	CDC42EP2	ENSG00000149798.3	141.893842420671	1327.62093221173	3.22595939211804	1.17861032913117e-07	1.50403097550865e-06
treat	crohn_wt_ustim	crohn_wt_mdp	ARID5B	ENSG00000150347.10	1742.60369417907	4006.35401571494	1.20104540178862	8.67541948248424e-08	1.13616158818773e-06
treat	crohn_wt_ustim	crohn_wt_mdp	PTGER4	ENSG00000171522.5	1192.87190471462	4543.24901344834	1.92928525195976	7.38045224800776e-08	9.81190717679654e-07
treat	crohn_wt_ustim	crohn_wt_mdp	APOBEC3A	ENSG00000128383.8	886.748030456478	10333.5136975148	3.54266286518113	6.91204849977429e-49	2.57398675654638e-46
treat	crohn_wt_ustim	crohn_wt_mdp	CALU	ENSG00000128595.11	5728.19088961444	10813.9900814222	0.916747462558081	2.5958863680631e-05	0.00019878200037962
treat	crohn_wt_ustim	crohn_wt_mdp	CCT5	ENSG00000150753.7	3756.49722785626	9166.46641106159	1.28697765763332	5.20584826354545e-09	8.52544749087319e-08
treat	crohn_wt_ustim	crohn_wt_mdp	IL18	ENSG00000150782.7	313.64328805026	2014.85556816226	2.68347983057949	0.0131164524235737	0.0434089702503511
treat	crohn_wt_ustim	crohn_wt_mdp	CCL4	ENSG00000129277.9	229.158421417954	26621.8799514814	6.86012333834298	7.51180317249948e-134	6.4338594172458e-130
treat	crohn_wt_ustim	crohn_wt_mdp	SLC7A11	ENSG00000151012.9	3682.09611159871	52850.2187410917	3.84331025265648	1.94632701089239e-58	1.14967523091678e-55
treat	crohn_wt_ustim	crohn_wt_mdp	MTUS1	ENSG00000129422.9	660.850138157961	91.799695899341	-2.84776186738953	0.00317969938119591	0.0133402523634303
treat	crohn_wt_ustim	crohn_wt_mdp	EIF4E	ENSG00000151247.8	256.464704838478	787.447592429509	1.61842361691412	2.16720394839514e-09	3.79593084212768e-08
treat	crohn_wt_ustim	crohn_wt_mdp	ANKRD50	ENSG00000151458.7	1480.89176338048	857.942871990416	-0.787512708594338	0.00103818305015498	0.00513397103035646
treat	crohn_wt_ustim	crohn_wt_mdp	EPS8	ENSG00000151491.8	1185.62962901819	291.098322051749	-2.02607497770074	1.76498158804755e-11	4.19918536156314e-10
treat	crohn_wt_ustim	crohn_wt_mdp	CDKN1C	ENSG00000129757.8	122.898311598132	20.7984053865078	-2.56292026950283	6.1192693385195e-07	6.72373853552528e-06
treat	crohn_wt_ustim	crohn_wt_mdp	DOHH	ENSG00000129932.3	120.342312562872	342.660287248667	1.50963501407143	2.71390478464524e-06	2.60296108293772e-05
treat	crohn_wt_ustim	crohn_wt_mdp	STARD8	ENSG00000130052.9	687.647220327079	1884.3366665492	1.45431622592374	0.000241524382009621	0.00143556997356863
treat	crohn_wt_ustim	crohn_wt_mdp	PVRL2	ENSG00000130202.5	879.82963837485	3216.08446558062	1.87000919069603	1.36639643865589e-07	1.71979213770577e-06
treat	crohn_wt_ustim	crohn_wt_mdp	CYCS	ENSG00000172115.4	1147.77046024375	3339.16347711514	1.54065257600948	3.19125819811163e-11	7.22143367683648e-10
treat	crohn_wt_ustim	crohn_wt_mdp	THAP8	ENSG00000161277.7	144.775392580205	28.2239242222476	-2.35882591124928	6.86730920056598e-07	7.43596754776835e-06
treat	crohn_wt_ustim	crohn_wt_mdp	MRPL34	ENSG00000130312.2	709.540997891493	208.772715022265	-1.76495287170555	3.66550815762814e-10	7.17601768459086e-09
treat	crohn_wt_ustim	crohn_wt_mdp	GLT1D1	ENSG00000151948.7	1320.61176167376	567.236526321205	-1.21918405929295	0.00722265041070106	0.0265103924438203
treat	crohn_wt_ustim	crohn_wt_mdp	SNX9	ENSG00000130340.9	1806.08796598669	8771.89742853788	2.28002078103385	2.29622519283156e-23	1.83805315669181e-21
treat	crohn_wt_ustim	crohn_wt_mdp	SYNPO2	ENSG00000172403.6	30.9992101265281	293.692538706396	3.24400325371257	1.00687046495995e-16	4.38872546177202e-15
treat	crohn_wt_ustim	crohn_wt_mdp	HELZ2	ENSG00000130589.11	1270.47844860719	8805.61761867833	2.79305229417289	1.60176204805153e-24	1.41433937541869e-22
treat	crohn_wt_ustim	crohn_wt_mdp	ADRM1	ENSG00000130706.8	1256.12912817358	2541.47295249289	1.0166800983335	1.27195884911914e-05	0.000104829665005718
treat	crohn_wt_ustim	crohn_wt_mdp	ANKRD13D	ENSG00000172932.10	2624.71052905366	696.64984547256	-1.91365271439569	9.35799855204307e-16	3.77182388697642e-14
treat	crohn_wt_ustim	crohn_wt_mdp	ATPIF1	ENSG00000130770.12	1392.29826596829	530.093986744625	-1.39314822630526	1.31265558645286e-08	2.00945399427502e-07
treat	crohn_wt_ustim	crohn_wt_mdp	C19orf66	ENSG00000130813.13	1377.923902196	3181.15911167403	1.207056317436	1.71735333733204e-07	2.12713396012277e-06
treat	crohn_wt_ustim	crohn_wt_mdp	DKC1	ENSG00000130826.11	1459.66578771661	3899.14772660644	1.41752073467004	4.68548372366135e-10	8.98794358189462e-09
treat	crohn_wt_ustim	crohn_wt_mdp	GPD1L	ENSG00000152642.6	366.719919729023	102.885870315755	-1.83363376804733	3.25805764918304e-08	4.60482900416712e-07
treat	crohn_wt_ustim	crohn_wt_mdp	SELRC1	ENSG00000162377.4	491.195906410465	908.220156017527	0.886743517223204	0.000474618715391478	0.00259502668198405
treat	crohn_wt_ustim	crohn_wt_mdp	HHEX	ENSG00000152804.6	1243.60957451063	312.521727418146	-1.99250523037431	8.65465062290329e-15	3.13433753002819e-13
treat	crohn_wt_ustim	crohn_wt_mdp	RLIM	ENSG00000131263.8	2647.21200143612	3974.62847071936	0.586346273059855	0.00977974155391934	0.0341752290531698
treat	crohn_wt_ustim	crohn_wt_mdp	RASSF3	ENSG00000153179.7	7934.6141007834	4904.56442718138	-0.694035042585538	0.00155464535359835	0.0072367051378097
treat	crohn_wt_ustim	crohn_wt_mdp	NINJ1	ENSG00000131669.5	5055.44059587445	38788.1629857791	2.93970771354335	3.47490878740053e-37	6.8419755779507e-35
treat	crohn_wt_ustim	crohn_wt_mdp	RHPN2	ENSG00000131941.3	45.2700655251374	0.629954438465364	-6.16716609527452	5.04562799774245e-07	5.64912467982537e-06
treat	crohn_wt_ustim	crohn_wt_mdp	GCH1	ENSG00000131979.14	220.046309608972	5627.22092918405	4.67654352421956	6.76121180857055e-72	7.23872239255085e-69
treat	crohn_wt_ustim	crohn_wt_mdp	GS1-358P8.4	ENSG00000260822.1	725.137433616405	92.1617814861172	-2.97601394224806	1.30330198969026e-22	9.79191363306761e-21
treat	crohn_wt_ustim	crohn_wt_mdp	ZSWIM4	ENSG00000132003.5	235.01334526576	3533.84912535239	3.91042585871181	1.2257979047088e-33	1.89170433402358e-31
treat	crohn_wt_ustim	crohn_wt_mdp	NUS1	ENSG00000153989.7	1356.19039585985	2946.13144303782	1.11926206536801	9.05288640526657e-07	9.59034904899298e-06
treat	crohn_wt_ustim	crohn_wt_mdp	CC2D1A	ENSG00000132024.13	701.969832982187	192.086395101873	-1.86965369142402	2.81525035944822e-11	6.41293067251969e-10
treat	crohn_wt_ustim	crohn_wt_mdp	EIF1	ENSG00000173812.5	8780.26913805485	19645.9771804168	1.16189686056113	1.6933154618765e-07	2.10039781766433e-06
treat	crohn_wt_ustim	crohn_wt_mdp	NUP210	ENSG00000132182.7	1118.10183911126	263.588660085903	-2.08469138767418	2.6208286831092e-15	1.00887180543058e-13
treat	crohn_wt_ustim	crohn_wt_mdp	PER2	ENSG00000132326.7	197.052335627103	440.957951942141	1.16206224288876	9.5892420251162e-05	0.000636434389346147
treat	crohn_wt_ustim	crohn_wt_mdp	ANGPT1	ENSG00000154188.5	1203.65018318635	88.9277014758541	-3.75863945574511	0.00381198387545446	0.0155505952953784
treat	crohn_wt_ustim	crohn_wt_mdp	CCSAP	ENSG00000154429.6	1584.3070512244	439.226795345467	-1.8508139934283	1.14438686375908e-13	3.53213459030506e-12
treat	crohn_wt_ustim	crohn_wt_mdp	SERPINF1	ENSG00000132386.5	902.796898438904	371.033009272486	-1.28285391898812	9.61277221928042e-07	1.01395805490316e-05
treat	crohn_wt_ustim	crohn_wt_mdp	SEC61G	ENSG00000132432.9	678.59521253094	1757.55208121821	1.37294428402179	1.24650725991376e-08	1.92020407934557e-07
treat	crohn_wt_ustim	crohn_wt_mdp	UTP3	ENSG00000132467.2	1587.33384967865	2472.5647401192	0.639402706938557	0.0049027825910202	0.019244882168693
treat	crohn_wt_ustim	crohn_wt_mdp	EIF5A	ENSG00000132507.13	3115.1584948798	7483.11006469787	1.26433242762148	9.69443779104769e-09	1.5235387097307e-07
treat	crohn_wt_ustim	crohn_wt_mdp	BTG3	ENSG00000154640.10	309.693260989167	2006.17566906325	2.69553604481894	2.90797462811631e-24	2.49068026898162e-22
treat	crohn_wt_ustim	crohn_wt_mdp	PCNA	ENSG00000132646.6	1073.85684612684	578.764139683755	-0.891754242987485	0.00131025605524412	0.00625026071465657
treat	crohn_wt_ustim	crohn_wt_mdp	PLCL2	ENSG00000154822.11	1779.12393334244	603.664639597074	-1.55934781080102	1.31540816229395e-10	2.75127494750859e-09
treat	crohn_wt_ustim	crohn_wt_mdp	ACSS1	ENSG00000154930.10	1044.79759039152	298.290735267981	-1.80843240048896	2.80763128118723e-10	5.5472576524495e-09
treat	crohn_wt_ustim	crohn_wt_mdp	RIN2	ENSG00000132669.8	6089.52002101605	15767.7527869493	1.37257663874128	0.014475180764414	0.0468999969715111
treat	crohn_wt_ustim	crohn_wt_mdp	SYT11	ENSG00000132718.7	2220.81259787482	707.091284096937	-1.65111927567583	0.00362577347416154	0.0148840015456454
treat	crohn_wt_ustim	crohn_wt_mdp	VDAC1	ENSG00000213585.6	2259.17260886571	6533.66525645557	1.53209804012894	7.85008648677483e-12	1.9602329667413e-10
treat	crohn_wt_ustim	crohn_wt_mdp	KLF10	ENSG00000155090.10	1385.63196250436	6535.83297956196	2.23782700215023	1.79234968607659e-22	1.32340302252121e-20
treat	crohn_wt_ustim	crohn_wt_mdp	POMP	ENSG00000132963.7	1363.71314774057	2403.75107256921	0.817747290853624	0.000416287196997449	0.00231827037859763
treat	crohn_wt_ustim	crohn_wt_mdp	ATP6V1C1	ENSG00000155097.7	5626.99603541568	11409.8078271381	1.01983764080265	3.37271304421257e-06	3.16053470718607e-05
treat	crohn_wt_ustim	crohn_wt_mdp	EPSTI1	ENSG00000133106.10	2861.9476460532	8171.49188731041	1.51360221752135	2.15730788572139e-11	5.04029679197655e-10
treat	crohn_wt_ustim	crohn_wt_mdp	RFXAP	ENSG00000133111.3	115.078390020426	32.0780497538252	-1.84295860443808	0.000205104976883113	0.00124502064280926
treat	crohn_wt_ustim	crohn_wt_mdp	KL	ENSG00000133116.6	450.416788713722	34.2456908380613	-3.71726623387956	0.012920099380385	0.0428773013614622
treat	crohn_wt_ustim	crohn_wt_mdp	PDE12	ENSG00000174840.7	822.714494194861	1646.01546439981	1.00051412445354	2.92891587826929e-05	0.000221707154196876
treat	crohn_wt_ustim	crohn_wt_mdp	SLC25A28	ENSG00000155287.5	767.809763254912	1696.19349521111	1.14347994605216	1.55733835233101e-06	1.57480554754605e-05
treat	crohn_wt_ustim	crohn_wt_mdp	PRAM1	ENSG00000133246.7	1648.47915346421	249.079890166898	-2.72645518964078	1.75070789884606e-13	5.30789846145718e-12
treat	crohn_wt_ustim	crohn_wt_mdp	MED10	ENSG00000133398.3	535.708020155107	1032.95113483367	0.947253207046205	0.000177098001260551	0.00109496530579222
treat	crohn_wt_ustim	crohn_wt_mdp	RP11-384O8.1	ENSG00000267034.1	292.91649016301	2580.61938995426	3.13915605786188	2.76434348825942e-35	4.68843603503801e-33
treat	crohn_wt_ustim	crohn_wt_mdp	GIMAP6	ENSG00000133561.10	3413.78467901383	523.680407790583	-2.70461352868049	7.83027656040325e-05	0.000530797932250525
treat	crohn_wt_ustim	crohn_wt_mdp	GIMAP4	ENSG00000133574.5	4252.28926411759	773.023048306286	-2.45965640524208	7.18144296632851e-17	3.17769281329959e-15
treat	crohn_wt_ustim	crohn_wt_mdp	BTG1	ENSG00000133639.3	8278.96610237077	25388.7463283372	1.61666664107813	2.10957705713122e-13	6.33983420853644e-12
treat	crohn_wt_ustim	crohn_wt_mdp	ATP13A3	ENSG00000133657.10	9990.06305575103	86830.1961125155	3.11963115304864	1.4499941798956e-41	3.54834290023023e-39
treat	crohn_wt_ustim	crohn_wt_mdp	KRAS	ENSG00000133703.7	2385.52177281797	5315.77116930558	1.15597414756934	0.000107928312316187	0.000707814697540691
treat	crohn_wt_ustim	crohn_wt_mdp	SWAP70	ENSG00000133789.10	6563.97421727451	14814.5721040039	1.17437547969316	0.0044732824293732	0.0177583610695627
treat	crohn_wt_ustim	crohn_wt_mdp	AMPD3	ENSG00000133805.10	1512.57379527146	13266.6746314344	3.13272936093104	1.74562611168424e-40	3.98701003908681e-38
treat	crohn_wt_ustim	crohn_wt_mdp	USP16	ENSG00000156256.10	1985.8660266598	3652.50871094481	0.879119416758028	0.000562025084974533	0.00300765064217862
treat	crohn_wt_ustim	crohn_wt_mdp	NUMB	ENSG00000133961.14	7469.28370731818	31132.0640756757	2.05935942902646	4.35229661617853e-20	2.61595933456625e-18
treat	crohn_wt_ustim	crohn_wt_mdp	EIF2S1	ENSG00000134001.8	2101.78250407486	5329.1188734527	1.34228363023004	2.73598129915348e-09	4.69612822189369e-08
treat	crohn_wt_ustim	crohn_wt_mdp	TYSND1	ENSG00000156521.9	515.630653937274	161.099556566952	-1.67838551064213	0.0107088040374127	0.0367840010348666
treat	crohn_wt_ustim	crohn_wt_mdp	UBE2L6	ENSG00000156587.11	1769.2071211642	3466.26019333638	0.970276999553525	1.53826349694317e-05	0.000124411962713109
treat	crohn_wt_ustim	crohn_wt_mdp	GPR33	ENSG00000214943.2	15.0521799386587	0	-Inf	0.00436561206620058	0.0174035221535992
treat	crohn_wt_ustim	crohn_wt_mdp	IRAK2	ENSG00000134070.4	181.440873898981	10763.356240422	5.89048470635839	8.90092303728338e-68	8.96898891933319e-65
treat	crohn_wt_ustim	crohn_wt_mdp	UTP14A	ENSG00000156697.8	446.45507066837	1068.70470354389	1.25927637236868	6.59918631922223e-07	7.17740073957313e-06
treat	crohn_wt_ustim	crohn_wt_mdp	CTB-61M7.2	ENSG00000268734.1	342.452119607695	1093.10439303033	1.67445699203939	0.00187449210605293	0.00848798566658385
treat	crohn_wt_ustim	crohn_wt_mdp	PTGFRN	ENSG00000134247.9	2523.45390026294	93.1340036770571	-4.75994792183606	4.69763735525356e-64	3.8319298997854e-61
treat	crohn_wt_ustim	crohn_wt_mdp	B3GNT7	ENSG00000156966.6	41.3417406444675	5.2529232929283	-2.97640671052979	0.000842127735962793	0.00427047013529978
treat	crohn_wt_ustim	crohn_wt_mdp	YWHAQ	ENSG00000134308.9	2755.01138450684	5565.4109132915	1.01442993015741	4.38603086414458e-06	3.99217368240152e-05
treat	crohn_wt_ustim	crohn_wt_mdp	RHOG	ENSG00000177105.9	5759.28861172554	10437.421744718	0.85780285506581	0.000102368179141695	0.000674448811037399
treat	crohn_wt_ustim	crohn_wt_mdp	ST3GAL2	ENSG00000157350.8	1917.39329675664	5211.69937890291	1.4426075750587	1.68364041297911e-10	3.44985170745601e-09
treat	crohn_wt_ustim	crohn_wt_mdp	TMEM167B	ENSG00000215717.4	2825.68951898231	4922.59025540453	0.80081470411545	0.000353053738321043	0.00200993094165193
treat	crohn_wt_ustim	crohn_wt_mdp	TIMM17A	ENSG00000134375.6	1222.02966322554	3392.86327462269	1.47322398841165	1.86479005319671e-10	3.79380684219235e-09
treat	crohn_wt_ustim	crohn_wt_mdp	IL15RA	ENSG00000134470.13	38.2080957279269	548.729623483318	3.84414520121691	2.12488551213933e-11	4.99304373428624e-10
treat	crohn_wt_ustim	crohn_wt_mdp	SLC35B2	ENSG00000157593.12	1048.45712393285	2111.96334257609	1.01031692956908	3.37043763909676e-05	0.000250371191490579
treat	crohn_wt_ustim	crohn_wt_mdp	BRAF	ENSG00000157764.7	415.749692150219	926.136740085551	1.15551002165532	0.000467893911269951	0.00256071012781286
treat	crohn_wt_ustim	crohn_wt_mdp	MST4	ENSG00000134602.11	847.815373043082	4794.30704494129	2.49950027594468	1.63302525972818e-05	0.000131393718643231
treat	crohn_wt_ustim	crohn_wt_mdp	UBE2N	ENSG00000177889.5	1743.95932958144	4150.67840019576	1.25098075864396	9.56450594783572e-07	1.01073403384593e-05
treat	crohn_wt_ustim	crohn_wt_mdp	DAGLA	ENSG00000134780.5	800.052747514477	1701.65962426709	1.08877546453321	3.60466594754845e-06	3.3558656348644e-05
treat	crohn_wt_ustim	crohn_wt_mdp	CNNM4	ENSG00000158158.7	740.333191270646	213.316330517367	-1.7951802942074	1.1171795708353e-10	2.35390972305149e-09
treat	crohn_wt_ustim	crohn_wt_mdp	COLEC12	ENSG00000158270.10	1144.44648902286	255.989489133561	-2.16049352841681	0.000212052528093317	0.00128304348737692
treat	crohn_wt_ustim	crohn_wt_mdp	B4GALT5	ENSG00000158470.5	3099.15303125822	18638.6044040776	2.58834794010347	6.30888413334247e-30	8.12565302286891e-28
treat	crohn_wt_ustim	crohn_wt_mdp	NT5DC1	ENSG00000178425.8	446.625359232112	96.075442542754	-2.21682554744857	3.95350177386237e-12	1.01686914994388e-10
treat	crohn_wt_ustim	crohn_wt_mdp	CEBPD	ENSG00000221869.4	2519.78601996527	445.848789648293	-2.49867481956393	1.93426307296561e-08	2.88874685613783e-07
treat	crohn_wt_ustim	crohn_wt_mdp	CD1D	ENSG00000158473.6	783.64326773362	12.9562198975081	-5.91848029163969	7.00680043192694e-54	3.4293283256831e-51
treat	crohn_wt_ustim	crohn_wt_mdp	MAF	ENSG00000178573.6	3200.96894797772	518.095125662331	-2.62721976601244	1.61459993773356e-27	1.76166222505579e-25
treat	crohn_wt_ustim	crohn_wt_mdp	P2RX4	ENSG00000135124.9	3315.63496587356	16867.3244377564	2.34687405824983	4.26102594015157e-09	7.10724190406975e-08
treat	crohn_wt_ustim	crohn_wt_mdp	KIAA1009	ENSG00000135315.7	365.855121486234	96.6359525390093	-1.920640519025	4.90475987509343e-09	8.07094492414509e-08
treat	crohn_wt_ustim	crohn_wt_mdp	DUSP23	ENSG00000158716.4	594.66294844123	299.188476535982	-0.991017578934535	0.000360406859951372	0.00204497168299669
treat	crohn_wt_ustim	crohn_wt_mdp	LMO2	ENSG00000135363.7	3891.56951960074	1357.08007504019	-1.51984627982807	0.00467485926826868	0.0184900344644291
treat	crohn_wt_ustim	crohn_wt_mdp	KCTD12	ENSG00000178695.4	27489.9886112951	11980.481976382	-1.19822036005587	3.12732652012784e-08	4.44573471284563e-07
treat	crohn_wt_ustim	crohn_wt_mdp	ESPL1	ENSG00000135476.7	117.515854678788	838.55317328241	2.8350468576017	5.21067935116584e-23	4.00264292759959e-21
treat	crohn_wt_ustim	crohn_wt_mdp	IFNGR2	ENSG00000159128.10	5181.56604035768	32010.7052796153	2.6270943645716	1.05139250684345e-30	1.40705887829909e-28
treat	crohn_wt_ustim	crohn_wt_mdp	ZHX2	ENSG00000178764.6	986.261704267889	6020.56063182598	2.60985541509481	1.45659806692614e-28	1.73274478378089e-26
treat	crohn_wt_ustim	crohn_wt_mdp	PSMD4	ENSG00000159352.10	1427.84184561953	3116.33325801501	1.12601333359684	9.087599679187e-07	9.62117320794025e-06
treat	crohn_wt_ustim	crohn_wt_mdp	SMPD2	ENSG00000135587.4	183.486007243015	521.656528027188	1.50743016569861	2.06185150946666e-07	2.53005131498309e-06
treat	crohn_wt_ustim	crohn_wt_mdp	STX11	ENSG00000135604.9	1077.67665089643	4083.6301603417	1.92192783966509	1.06463539812368e-16	4.62873207356817e-15
treat	crohn_wt_ustim	crohn_wt_mdp	DYSF	ENSG00000135636.8	2560.05760085043	1309.67445734795	-0.966968021914172	0.00409217275570427	0.016506387864371
treat	crohn_wt_ustim	crohn_wt_mdp	GLUL	ENSG00000135821.11	60342.6236017898	23565.3242330329	-1.35651189255344	2.76436851910146e-08	3.97317389634771e-07
treat	crohn_wt_ustim	crohn_wt_mdp	IPO8P1	ENSG00000224668.1	222.006298671136	504.994980399673	1.18566843898453	3.15229531768312e-05	0.000236338906684062
treat	crohn_wt_ustim	crohn_wt_mdp	RNASEL	ENSG00000135828.7	1172.80789699052	658.758362429551	-0.832145446986974	0.000695189043796864	0.00361633413915587
treat	crohn_wt_ustim	crohn_wt_mdp	FAM129A	ENSG00000135842.12	1230.1651216617	17123.6498458072	3.79906635725546	1.23344570708292e-55	6.81578224591307e-53
treat	crohn_wt_ustim	crohn_wt_mdp	NR2F6	ENSG00000160113.5	35.5051808884781	6.86500883948441	-2.37069607379915	0.00937028741669273	0.0329866468244855
treat	crohn_wt_ustim	crohn_wt_mdp	C9orf106	ENSG00000179082.3	93.2380372219867	19.1912742985271	-2.28046812473267	0.00283823843665437	0.0121033170076896
treat	crohn_wt_ustim	crohn_wt_mdp	PWP1	ENSG00000136045.6	947.936744742194	1944.25153657916	1.03635218171249	1.02671233282253e-05	8.6681036280187e-05
treat	crohn_wt_ustim	crohn_wt_mdp	U2AF1	ENSG00000160201.7	2544.74331802826	3993.08558290503	0.64998385070556	0.00404998335881806	0.0163584567169426
treat	crohn_wt_ustim	crohn_wt_mdp	SLC41A2	ENSG00000136052.5	251.731682658205	3439.34101418471	3.77217345868093	4.61951200162779e-49	1.75849423528631e-46
treat	crohn_wt_ustim	crohn_wt_mdp	RRP1	ENSG00000160214.8	496.788718165791	1919.32618235081	1.94989559690071	1.21102252537788e-15	4.82437578133093e-14
treat	crohn_wt_ustim	crohn_wt_mdp	EDNRB	ENSG00000136160.10	228.038190329551	46.9737595746377	-2.27934848731638	0.00968750629448399	0.0338965155764967
treat	crohn_wt_ustim	crohn_wt_mdp	RCBTB2	ENSG00000136161.8	6813.19664948622	1827.61120438017	-1.8983726556208	2.67678789498154e-08	3.86296349124127e-07
treat	crohn_wt_ustim	crohn_wt_mdp	SETDB2	ENSG00000136169.11	4427.61643402558	2134.54236712288	-1.05260344838056	2.68372038761963e-06	2.58204005942382e-05
treat	crohn_wt_ustim	crohn_wt_mdp	SPATC1L	ENSG00000160284.10	81.2627393452879	14.6377498862742	-2.4729001985533	5.77750979961007e-05	0.000405277407319085
treat	crohn_wt_ustim	crohn_wt_mdp	KDELR2	ENSG00000136240.5	3009.66301608734	6349.39652061628	1.07701751590012	1.28189067760008e-06	1.32441419223699e-05
treat	crohn_wt_ustim	crohn_wt_mdp	BZW2	ENSG00000136261.10	460.328586084915	1340.9587274417	1.54252889327234	0.00968811093184633	0.0338965155764967
treat	crohn_wt_ustim	crohn_wt_mdp	KB-1027C11.4	ENSG00000225544.1	42.8893637213558	7.00389772390441	-2.61438999151125	0.00192256832034966	0.00867815423651903
treat	crohn_wt_ustim	crohn_wt_mdp	FAM108C1	ENSG00000136379.7	103.425305179395	775.52816672873	2.90658996547939	0.000932218543127233	0.00467200223632811
treat	crohn_wt_ustim	crohn_wt_mdp	TM6SF1	ENSG00000136404.11	1336.61721608638	292.809578791967	-2.19055170688204	7.61293156307801e-05	0.000518114889453819
treat	crohn_wt_ustim	crohn_wt_mdp	USP12PX	ENSG00000226081.1	50.4722165452658	280.686692200979	2.47539931427603	1.80901240723827e-11	4.28722646952773e-10
treat	crohn_wt_ustim	crohn_wt_mdp	TRA2B	ENSG00000136527.13	4573.02123281322	9209.59198382908	1.00998962376692	0.000224738513779216	0.00134890355327189
treat	crohn_wt_ustim	crohn_wt_mdp	VPS45	ENSG00000136631.8	1545.97708303097	449.033243050648	-1.7836247731214	8.08694890025952e-13	2.26355285394519e-11
treat	crohn_wt_ustim	crohn_wt_mdp	RASSF5	ENSG00000136653.14	5366.36929037962	9316.23710676409	0.795801019863386	0.000311494276498759	0.00179780894758212
treat	crohn_wt_ustim	crohn_wt_mdp	LMO4	ENSG00000143013.7	1056.5341489353	396.484110264909	-1.41400444443361	5.17977916225786e-08	7.0532287002764e-07
treat	crohn_wt_ustim	crohn_wt_mdp	GYPC	ENSG00000136732.10	321.605116764418	1422.26264971665	2.14482564732235	2.611237003354e-17	1.22214453189765e-15
treat	crohn_wt_ustim	crohn_wt_mdp	RP11-1319K7.1	ENSG00000179978.10	243.327439022006	34.1663374787005	-2.83225150725363	0.00551340126201727	0.021204437273991
treat	crohn_wt_ustim	crohn_wt_mdp	SIGLEC16	ENSG00000161643.8	66.9868752789418	18.134744289651	-1.88512205377409	0.00219436189299612	0.00973819150959159
treat	crohn_wt_ustim	crohn_wt_mdp	SCIMP	ENSG00000161929.10	1537.3574728214	76.9039860785284	-4.32125047759785	4.17039110204277e-49	1.62360908131801e-46
treat	crohn_wt_ustim	crohn_wt_mdp	C1orf162	ENSG00000143110.7	6383.33469644722	1224.05539882745	-2.38264144077044	7.1304359006966e-25	6.39499303554621e-23
treat	crohn_wt_ustim	crohn_wt_mdp	IL6STP1	ENSG00000227018.1	82.100826739918	198.038717275477	1.27031385504784	0.000668080436219653	0.00349840478155823
treat	crohn_wt_ustim	crohn_wt_mdp	TXN	ENSG00000136810.8	783.948784186946	3422.96195271815	2.12641394597796	1.24425689490239e-19	7.22512563039929e-18
treat	crohn_wt_ustim	crohn_wt_mdp	ELL2P1	ENSG00000227295.2	163.6757617854	323.186280722725	0.981525263314017	0.00159851094065314	0.00740100786764517
treat	crohn_wt_ustim	crohn_wt_mdp	FLYWCH2	ENSG00000162076.8	158.478619433008	31.2397619887298	-2.34283285058684	3.93551737912782e-07	4.53670341214398e-06
treat	crohn_wt_ustim	crohn_wt_mdp	ASRGL1	ENSG00000162174.8	3682.06105706386	938.145510084996	-1.97262993717241	2.80553739589806e-17	1.3095056019546e-15
treat	crohn_wt_ustim	crohn_wt_mdp	MYC	ENSG00000136997.10	198.990619439188	2825.1006734488	3.82752995158187	2.3384774696812e-11	5.39866833633949e-10
treat	crohn_wt_ustim	crohn_wt_mdp	MCL1	ENSG00000143384.8	12290.6158255116	24586.0174805617	1.00028085738721	5.28636582226653e-06	4.72874394440865e-05
treat	crohn_wt_ustim	crohn_wt_mdp	DNAJB5	ENSG00000137094.10	376.428041511102	3238.30156858494	3.10479133480364	3.7815451631368e-10	7.38630201191942e-09
treat	crohn_wt_ustim	crohn_wt_mdp	AK4	ENSG00000162433.10	45.411972661589	5816.41039352525	7.00091254841205	8.42443018238572e-122	4.60142751367977e-118
treat	crohn_wt_ustim	crohn_wt_mdp	CNPY3	ENSG00000137161.12	5528.61594811676	2569.18582928248	-1.10560711245822	7.78302819361025e-07	8.33270455978397e-06
treat	crohn_wt_ustim	crohn_wt_mdp	RBP7	ENSG00000162444.10	181.748060931437	65.1332761571657	-1.48047327198574	0.000223524775108414	0.00134350154302005
treat	crohn_wt_ustim	crohn_wt_mdp	IRF4	ENSG00000137265.10	1609.54483468065	468.730528301101	-1.7798220990173	0.000141167254027176	0.000899203264020967
treat	crohn_wt_ustim	crohn_wt_mdp	GBP2	ENSG00000162645.8	2068.50776495806	17661.5263184715	3.09394774842514	3.6903189951183e-40	8.10450825466365e-38
treat	crohn_wt_ustim	crohn_wt_mdp	HMGA1	ENSG00000137309.14	989.762634090418	5571.47735205665	2.49290544510888	8.53043435514313e-27	8.85614184870314e-25
treat	crohn_wt_ustim	crohn_wt_mdp	ZNF326	ENSG00000162664.11	551.978933957774	1085.85244428903	0.976142956344014	0.01422359787051	0.0462685589673065
treat	crohn_wt_ustim	crohn_wt_mdp	ZNF281	ENSG00000162702.6	664.058906951244	1355.08575798394	1.02900102678114	2.14874702758059e-05	0.000167385341439089
treat	crohn_wt_ustim	crohn_wt_mdp	PEA15	ENSG00000162734.8	19535.8681262765	42189.6594856905	1.11076407676807	3.30069015880104e-05	0.000246043613665195
treat	crohn_wt_ustim	crohn_wt_mdp	RNF144B	ENSG00000137393.8	2459.20833858621	17183.9963278883	2.80479972304572	6.80256660297726e-34	1.06906390742202e-31
treat	crohn_wt_ustim	crohn_wt_mdp	FCRLB	ENSG00000162746.10	37.3750170010337	2.80254998127684	-3.73726222785437	0.00030650734081893	0.00177440714708627
treat	crohn_wt_ustim	crohn_wt_mdp	ATF3	ENSG00000162772.12	2598.00358755553	8628.31248871711	1.7316750040605	1.1940286471648e-14	4.25538074997828e-13
treat	crohn_wt_ustim	crohn_wt_mdp	IER5	ENSG00000162783.8	1937.08834592596	4271.95656462493	1.14100722512976	3.61013367224854e-07	4.19834282454973e-06
treat	crohn_wt_ustim	crohn_wt_mdp	TFB2M	ENSG00000162851.6	228.58578420441	609.487981803408	1.41486208847594	3.61314303104152e-07	4.19899186714662e-06
treat	crohn_wt_ustim	crohn_wt_mdp	RDX	ENSG00000137710.10	1939.01327431397	4581.94352889134	1.24063699791778	2.98849660611366e-08	4.26607890522725e-07
treat	crohn_wt_ustim	crohn_wt_mdp	FDX1	ENSG00000137714.2	404.373742335224	751.202876143084	0.89351326656524	0.000572810440857737	0.00305546986900942
treat	crohn_wt_ustim	crohn_wt_mdp	DPY30	ENSG00000162961.9	517.772619477783	157.508345428488	-1.71689040512441	1.03087630596711e-08	1.61268594714307e-07
treat	crohn_wt_ustim	crohn_wt_mdp	CASP5	ENSG00000137757.6	40.2198389769342	227.706111408408	2.50119380167984	0.000431318094331919	0.00239031994691225
treat	crohn_wt_ustim	crohn_wt_mdp	MAP2K5	ENSG00000137764.15	339.607297631795	84.592419307382	-2.00526717238594	3.3168283849162e-09	5.63104759500639e-08
treat	crohn_wt_ustim	crohn_wt_mdp	HSPD1	ENSG00000144381.12	1453.67396540009	3931.44921912908	1.43535748649862	3.91030741083984e-10	7.6031289384434e-09
treat	crohn_wt_ustim	crohn_wt_mdp	PLCB2	ENSG00000137841.7	8357.65280494019	1767.55208089645	-2.24134510256856	7.76416471527244e-23	5.93750632020611e-21
treat	crohn_wt_ustim	crohn_wt_mdp	PDLIM5	ENSG00000163110.10	2164.20330457901	4001.05650229483	0.886544970491341	7.30493229180307e-05	0.000500333827103505
treat	crohn_wt_ustim	crohn_wt_mdp	IFI44	ENSG00000137965.6	2589.79301138194	8420.49258816226	1.70106783614864	2.84408063561937e-08	4.08032674105191e-07
treat	crohn_wt_ustim	crohn_wt_mdp	C6orf223	ENSG00000181577.11	21.7785812761219	206.486084910065	3.24506268112395	0.000348405851730618	0.0019887345018812
treat	crohn_wt_ustim	crohn_wt_mdp	RPRD2	ENSG00000163125.11	1946.77643610675	756.778249354185	-1.36314468764047	8.66418618800994e-09	1.37474272977471e-07
treat	crohn_wt_ustim	crohn_wt_mdp	TNFAIP8L2	ENSG00000163154.5	1980.90428248208	1129.33399987456	-0.810686945286366	0.000543551767838753	0.00292340401352522
treat	crohn_wt_ustim	crohn_wt_mdp	RAB1A	ENSG00000138069.12	5132.68985684823	8344.9571809607	0.70118955872356	0.00138484999786443	0.00652972212040124
treat	crohn_wt_ustim	crohn_wt_mdp	CCT5P2	ENSG00000230584.1	46.2784414835094	110.852081313448	1.26022367309718	0.00648628989270399	0.0242386880152747
treat	crohn_wt_ustim	crohn_wt_mdp	DUSP5	ENSG00000138166.4	731.526598984645	4181.52651389057	2.51504748256555	3.97459831531235e-06	3.64675249819499e-05
treat	crohn_wt_ustim	crohn_wt_mdp	PBXIP1	ENSG00000163346.11	1430.63658398772	528.367784606526	-1.43704282840281	5.06991873437461e-09	8.3267217564561e-08
treat	crohn_wt_ustim	crohn_wt_mdp	ATP1A1	ENSG00000163399.11	10901.8385271064	35095.5354511377	1.68671605803828	2.27314513404957e-14	7.75676815662733e-13
treat	crohn_wt_ustim	crohn_wt_mdp	ANXA7	ENSG00000138279.10	4378.50652905991	10424.6240674949	1.25148459021257	1.55496734106219e-08	2.35305570250843e-07
treat	crohn_wt_ustim	crohn_wt_mdp	ADAMTS14	ENSG00000138316.6	12.8985295531998	221.158516006367	4.09980228493428	7.33666628501524e-19	3.97712321083263e-17
treat	crohn_wt_ustim	crohn_wt_mdp	STAT4	ENSG00000138378.13	226.321946198396	4186.05419972194	4.20914259817491	6.94258520414555e-09	1.11354386279975e-07
treat	crohn_wt_ustim	crohn_wt_mdp	SGK223	ENSG00000182319.5	354.096857692384	123.882700111742	-1.51516930806303	2.50218725986987e-06	2.42709330473221e-05
treat	crohn_wt_ustim	crohn_wt_mdp	IDH1	ENSG00000138413.9	2869.49543206364	651.283216985903	-2.13944012254478	4.86867506783352e-19	2.68168501324721e-17
treat	crohn_wt_ustim	crohn_wt_mdp	FAM117B	ENSG00000138439.10	209.333149957128	15.5504365521549	-3.75077380733737	0.00115575521206117	0.00561329367241502
treat	crohn_wt_ustim	crohn_wt_mdp	RYBP	ENSG00000163602.8	2097.63547453221	3245.9947102059	0.629896659547935	0.00566269633219108	0.0216618999933973
treat	crohn_wt_ustim	crohn_wt_mdp	DIRC2	ENSG00000138463.8	974.269712878504	166.729510844537	-2.54681173591353	3.90230642881146e-19	2.17741072070164e-17
treat	crohn_wt_ustim	crohn_wt_mdp	PARP9	ENSG00000138496.11	4323.42149529039	11208.2030811279	1.37430960308332	7.15952640718816e-10	1.33307268864275e-08
treat	crohn_wt_ustim	crohn_wt_mdp	IGIP	ENSG00000182700.3	211.4266993994	96.6458614561601	-1.12937771456693	0.00207857352292209	0.00928297514374765
treat	crohn_wt_ustim	crohn_wt_mdp	GLCE	ENSG00000138604.4	741.748924546556	177.671841917955	-2.0617158740531	3.38992028902389e-13	1.00119542329275e-11
treat	crohn_wt_ustim	crohn_wt_mdp	UBL7	ENSG00000138629.11	891.110423502846	325.304295199052	-1.45381434557474	4.06729423527714e-08	5.62784735462822e-07
treat	crohn_wt_ustim	crohn_wt_mdp	HERC6	ENSG00000138642.10	876.554086321857	2398.13606368951	1.45199849769192	9.54690792241783e-10	1.74162441651776e-08
treat	crohn_wt_ustim	crohn_wt_mdp	KCNMB1	ENSG00000145936.3	280.23666527179	1027.79251029798	1.8748314132754	6.54812632902321e-05	0.000453209713196637
treat	crohn_wt_ustim	crohn_wt_mdp	CXCL1	ENSG00000163739.4	76.1507412747673	3931.15739820606	5.68995223782552	9.90749873944897e-05	0.000654766409748306
treat	crohn_wt_ustim	crohn_wt_mdp	HPS3	ENSG00000163755.4	2584.84795764725	683.852332293774	-1.91832268743408	1.17072458455308e-15	4.67471145300567e-14
treat	crohn_wt_ustim	crohn_wt_mdp	RASGEF1B	ENSG00000138670.11	1779.85683564494	10567.4007743906	2.56978745931514	4.43822173318979e-26	4.31970103917847e-24
treat	crohn_wt_ustim	crohn_wt_mdp	C6orf106	ENSG00000196821.5	4627.83580466425	7804.88837694149	0.754040320759822	0.00068852654133042	0.00358821407149075
treat	crohn_wt_ustim	crohn_wt_mdp	LARP1B	ENSG00000138709.13	462.680906461406	981.37422423887	1.08478581539846	1.94548474830617e-05	0.000153364720379589
treat	crohn_wt_ustim	crohn_wt_mdp	CCNG2	ENSG00000138764.9	2080.19925163151	875.670858543958	-1.24826111733798	1.37339901782093e-07	1.72733665016685e-06
treat	crohn_wt_ustim	crohn_wt_mdp	EEF1B2P3	ENSG00000232472.1	1863.86756783931	3113.31221972349	0.740150908525504	0.00159160006786102	0.00737557446441791
treat	crohn_wt_ustim	crohn_wt_mdp	SLC39A8	ENSG00000138821.8	837.858494592603	62617.6887222332	6.22371983938668	1.68269965310886e-28	1.98790655570722e-26
treat	crohn_wt_ustim	crohn_wt_mdp	ZNF703	ENSG00000183779.5	266.551802510804	82.4297326817213	-1.69317921675043	2.28241156230135e-06	2.23671110195779e-05
treat	crohn_wt_ustim	crohn_wt_mdp	PHLDA1	ENSG00000139289.8	1011.17225374211	5667.34454329493	2.48664413095682	1.88857408033201e-26	1.91427656781582e-24
treat	crohn_wt_ustim	crohn_wt_mdp	H2AFZ	ENSG00000164032.7	2204.93401231682	1354.38148666684	-0.703101322515978	0.00192739497141881	0.00869535840410964
treat	crohn_wt_ustim	crohn_wt_mdp	DUSP6	ENSG00000139318.6	3920.07450835364	16852.7723900647	2.10403296276306	0.00707397751593918	0.0260589899265969
treat	crohn_wt_ustim	crohn_wt_mdp	C6orf211	ENSG00000146476.6	1510.55037024715	3839.43160907458	1.34581845719097	0.000901928339515968	0.00454145574835642
treat	crohn_wt_ustim	crohn_wt_mdp	DUSP7	ENSG00000164086.8	670.269433929744	225.444171566931	-1.57197093230751	2.26033957323694e-08	3.30372157760655e-07
treat	crohn_wt_ustim	crohn_wt_mdp	C12orf52	ENSG00000139405.9	385.134466581676	100.847209198788	-1.93319107905979	3.23090147468613e-09	5.49606179358227e-08
treat	crohn_wt_ustim	crohn_wt_mdp	HMGB2	ENSG00000164104.7	2273.77736521459	851.583792080703	-1.4168706041936	2.1917357783579e-09	3.83106468196641e-08
treat	crohn_wt_ustim	crohn_wt_mdp	ANXA5	ENSG00000164111.9	31587.2167581443	118345.103838013	1.90558729254295	9.98426574803357e-15	3.60064152134347e-13
treat	crohn_wt_ustim	crohn_wt_mdp	ELOVL7	ENSG00000164181.9	16.2308444607727	4278.54461591712	8.04223826201988	2.34130588591093e-12	6.1797488175122e-11
treat	crohn_wt_ustim	crohn_wt_mdp	PDE4B	ENSG00000184588.13	533.195428550347	5706.31253822542	3.41982244999309	2.05830082489904e-44	5.87644885508676e-42
treat	crohn_wt_ustim	crohn_wt_mdp	WDFY2	ENSG00000139668.5	522.306971667024	157.215704283922	-1.73215262502483	5.72578363132097e-09	9.32344806126694e-08
treat	crohn_wt_ustim	crohn_wt_mdp	SBNO1	ENSG00000139697.6	2620.56516702049	4304.61510625362	0.716006260250968	0.00133508194675073	0.00635032924257636
treat	crohn_wt_ustim	crohn_wt_mdp	RHOF	ENSG00000139725.2	136.880344056102	1615.31111202585	3.56082486117137	2.80696630263009e-05	0.000213419142317148
treat	crohn_wt_ustim	crohn_wt_mdp	CUL4A	ENSG00000139842.10	3788.34287520341	12566.0967536624	1.72989777616449	2.31095198143327e-07	2.81554818221564e-06
treat	crohn_wt_ustim	crohn_wt_mdp	RP11-396K3.1	ENSG00000233369.2	97.2481682959213	34.9450897187366	-1.47658132597205	0.00329165509157534	0.0137392913544555
treat	crohn_wt_ustim	crohn_wt_mdp	SLC24A4	ENSG00000140090.13	330.009363470272	152.716760938153	-1.11164854994908	0.00168082839097823	0.00772955445300861
treat	crohn_wt_ustim	crohn_wt_mdp	SLC35A1	ENSG00000164414.12	741.934239113509	211.967159363925	-1.80745055860198	5.60487824624089e-11	1.23408180408877e-09
treat	crohn_wt_ustim	crohn_wt_mdp	HNRNPA3	ENSG00000170144.13	2461.20004716427	4584.12636143992	0.897284887232616	6.98015752041942e-05	0.000480008423624185
treat	crohn_wt_ustim	crohn_wt_mdp	PSTPIP1	ENSG00000140368.8	1883.37897916012	510.495954709989	-1.88335189857566	1.10437074557948e-14	3.95771357150135e-13
treat	crohn_wt_ustim	crohn_wt_mdp	BCL2A1	ENSG00000140379.7	464.617519694361	6655.13210042138	3.84035184195188	2.86886285140932e-36	5.34169789615671e-34
treat	crohn_wt_ustim	crohn_wt_mdp	MESDC1	ENSG00000140406.2	610.661732815943	1868.35461794591	1.61332296134532	4.0747838415842e-11	9.13626272334259e-10
treat	crohn_wt_ustim	crohn_wt_mdp	RP11-123J14.2	ENSG00000234036.3	678.840628041079	2845.62146511077	2.06759894543742	2.76316016227066e-18	1.41715369999091e-16
treat	crohn_wt_ustim	crohn_wt_mdp	ARRDC4	ENSG00000140450.7	1156.86253431213	7164.56227238257	2.63066111945305	1.9469797828627e-29	2.45233556473809e-27
treat	crohn_wt_ustim	crohn_wt_mdp	PML	ENSG00000140464.15	1442.26295491094	5127.08738782769	1.82980526548229	9.59529290265346e-15	3.46766597937666e-13
treat	crohn_wt_ustim	crohn_wt_mdp	ZFHX3	ENSG00000140836.9	2981.77741927606	603.367043993932	-2.30506476527975	9.06969051005571e-22	6.39002121075193e-20
treat	crohn_wt_ustim	crohn_wt_mdp	HEY1	ENSG00000164683.11	11.6914836037955	1177.55775940898	6.65419600191072	1.40607404883334e-76	1.85277295819347e-73
treat	crohn_wt_ustim	crohn_wt_mdp	MAPK11	ENSG00000185386.10	10.8016420223216	48.3973296288655	2.16367680577505	0.0044619398346194	0.0177186795848507
treat	crohn_wt_ustim	crohn_wt_mdp	METTL7A	ENSG00000185432.10	2933.85119056989	644.978800164828	-2.18547205073867	1.18808512248254e-07	1.51427813602127e-06
treat	crohn_wt_ustim	crohn_wt_mdp	OSGIN2	ENSG00000164823.5	1365.3876519507	2894.12787485045	1.08381805780506	3.92896677686883e-06	3.60875071784252e-05
treat	crohn_wt_ustim	crohn_wt_mdp	TSEN34	ENSG00000170892.6	751.618988136034	295.800644265572	-1.34537631930781	5.00578911530108e-07	5.61185651473217e-06
treat	crohn_wt_ustim	crohn_wt_mdp	NIPSNAP3B	ENSG00000165028.7	152.216338267664	18.5563654014863	-3.03613715459839	8.58962640195533e-10	1.57537794716804e-08
treat	crohn_wt_ustim	crohn_wt_mdp	TAF4B	ENSG00000141384.7	113.904734166049	474.439671893738	2.05839694049007	0.00137235422842013	0.00648687304989979
treat	crohn_wt_ustim	crohn_wt_mdp	IMPA2	ENSG00000141401.7	737.807244241807	92.0228926016972	-3.00317924313993	5.95162439092976e-21	3.81840171597853e-19
treat	crohn_wt_ustim	crohn_wt_mdp	ASGR1	ENSG00000141505.7	700.635905899542	55.4657173364045	-3.65899668432823	7.20237281364258e-22	5.16220277396223e-20
treat	crohn_wt_ustim	crohn_wt_mdp	AC097523.2	ENSG00000234645.2	521.096587629013	949.841821105574	0.866136471409493	0.0006688045687991	0.00350034288528218
treat	crohn_wt_ustim	crohn_wt_mdp	FN3KRP	ENSG00000141560.9	610.239349495194	186.287825188416	-1.7118418206232	2.97464843470398e-09	5.07527168192024e-08
treat	crohn_wt_ustim	crohn_wt_mdp	OTUD1	ENSG00000165312.5	1339.5672231544	3862.4520725675	1.52775004998562	1.00918288537934e-07	1.30077523149346e-06
treat	crohn_wt_ustim	crohn_wt_mdp	GJB2	ENSG00000165474.5	95.4484504620262	3874.8775092202	5.34328511840745	1.2992318083344e-50	5.42825387238252e-48
treat	crohn_wt_ustim	crohn_wt_mdp	CRYL1	ENSG00000165475.9	1172.54077623031	452.450884094664	-1.37380500098646	7.00890893657159e-05	0.000481792175294829
treat	crohn_wt_ustim	crohn_wt_mdp	IFITM3	ENSG00000142089.10	2479.19888687339	4387.57083176588	0.823548403800276	0.000269485562863968	0.00157983836134831
treat	crohn_wt_ustim	crohn_wt_mdp	IFNAR1	ENSG00000142166.8	4910.53164598379	12664.8841715555	1.36688274911973	5.87046500122761e-10	1.11117199415502e-08
treat	crohn_wt_ustim	crohn_wt_mdp	ZNF22	ENSG00000165512.4	1109.09991492283	1778.5885466828	0.681343461785764	0.00377312475200691	0.0153999587805286
treat	crohn_wt_ustim	crohn_wt_mdp	ARF6	ENSG00000165527.5	2852.18275527723	6280.65246155281	1.13884801407964	1.13379957299444e-06	1.18138605142304e-05
treat	crohn_wt_ustim	crohn_wt_mdp	TTC8	ENSG00000165533.14	94.35993888952	17.440299867551	-2.43574963829594	0.000258372450341037	0.00152407716058607
treat	crohn_wt_ustim	crohn_wt_mdp	EIF4A1P7	ENSG00000235472.1	230.512383171547	485.029908319685	1.07322945610644	0.000175629704111312	0.0010894038708972
treat	crohn_wt_ustim	crohn_wt_mdp	GHITM	ENSG00000165678.14	5108.6123861009	8225.19639321007	0.687118650535666	0.00179575516837313	0.00818990575991261
treat	crohn_wt_ustim	crohn_wt_mdp	DDX21	ENSG00000165732.8	4776.45605763135	22171.5411708527	2.21469655988184	9.00134943994519e-23	6.82270424363987e-21
treat	crohn_wt_ustim	crohn_wt_mdp	NUS1P1	ENSG00000235636.1	332.223114798917	694.834381057949	1.06451668778911	6.24798716595065e-05	0.000435073252653393
treat	crohn_wt_ustim	crohn_wt_mdp	FRAT1	ENSG00000165879.7	599.344216434659	143.490641063529	-2.06242816961172	2.81301619323693e-12	7.3567889145265e-11
treat	crohn_wt_ustim	crohn_wt_mdp	INSIG1	ENSG00000186480.8	3422.77824723695	13070.9169336353	1.93312061862662	6.8648201872051e-18	3.45090795225717e-16
treat	crohn_wt_ustim	crohn_wt_mdp	LILRB4	ENSG00000186818.6	5363.73481710039	14639.7464999507	1.44858075499279	6.99743034826486e-11	1.51537271638151e-09
treat	crohn_wt_ustim	crohn_wt_mdp	PRKACB	ENSG00000142875.14	1011.2607422519	178.237306372786	-2.50428378774655	7.23839255201264e-13	2.0360207621671e-11
treat	crohn_wt_ustim	crohn_wt_mdp	FLI1	ENSG00000151702.11	5762.41558353452	842.992663125274	-2.77308173091631	6.45974759318241e-19	3.52552488408876e-17
treat	crohn_wt_ustim	crohn_wt_mdp	RP11-199A1.1	ENSG00000257851.2	202.249477979495	471.265209430689	1.22040320115318	9.53652367292251e-05	0.00063391792982989
treat	crohn_wt_ustim	crohn_wt_mdp	ACSL1	ENSG00000151726.8	7039.59038454241	153646.654257256	4.44798105691547	3.35186673360088e-24	2.85659090281507e-22
treat	crohn_wt_ustim	crohn_wt_mdp	GCNT1	ENSG00000187210.8	1004.86824186471	291.966336568296	-1.78313240541565	1.59952738777299e-11	3.83752158999317e-10
treat	crohn_wt_ustim	crohn_wt_mdp	EPOR	ENSG00000187266.8	240.011817627119	41.1751896611803	-2.54325824212949	1.58061933444803e-10	3.26216978302346e-09
treat	crohn_wt_ustim	crohn_wt_mdp	RAB8B	ENSG00000166128.8	5656.0953666322	13723.0594045308	1.27872379974977	6.76329518549926e-07	7.34655970371606e-06
treat	crohn_wt_ustim	crohn_wt_mdp	GGTA1P	ENSG00000204136.6	1044.38689191573	479.776985026757	-1.1222203975247	9.27863440314022e-06	7.89975185515865e-05
treat	crohn_wt_ustim	crohn_wt_mdp	RP11-370B11.1	ENSG00000236739.3	67.8867341958894	455.456812943995	2.74611267327181	8.42173536455035e-17	3.68962472620838e-15
treat	crohn_wt_ustim	crohn_wt_mdp	HDGF	ENSG00000143321.14	6936.20848372386	20308.2265985253	1.54984509496699	2.44520750127752e-12	6.44406223028984e-11
treat	crohn_wt_ustim	crohn_wt_mdp	RGS16	ENSG00000143333.6	5.02685378864967	83.9029293438575	4.06099354861183	2.83285265110255e-09	4.8478287625761e-08
treat	crohn_wt_ustim	crohn_wt_mdp	CCT2	ENSG00000166226.7	2184.49269621195	6039.40435582484	1.46710798669495	6.67879707418371e-11	1.45187555686253e-09
treat	crohn_wt_ustim	crohn_wt_mdp	WBP1L	ENSG00000166272.12	8775.80324891341	4994.36542572098	-0.813229797620455	0.000168800165923147	0.00105108936469048
treat	crohn_wt_ustim	crohn_wt_mdp	CLEC4E	ENSG00000166523.3	2905.49145318136	10875.348503385	1.90420751730469	2.85194438779976e-17	1.32754911312527e-15
treat	crohn_wt_ustim	crohn_wt_mdp	HSPA6	ENSG00000173110.6	633.406953199067	176.034984078522	-1.84727053514226	2.69149013497068e-10	5.33008393202864e-09
treat	crohn_wt_ustim	crohn_wt_mdp	RRAD	ENSG00000166592.7	3.2471706257019	86.5418181478373	4.73614233097847	9.80596123089695e-05	0.000649057634796232
treat	crohn_wt_ustim	crohn_wt_mdp	FAM63A	ENSG00000143409.11	518.104849848924	135.301233363479	-1.93706909782736	1.6181963456898e-10	3.33570438046527e-09
treat	crohn_wt_ustim	crohn_wt_mdp	SLFN5	ENSG00000166750.5	3153.2781113069	5057.71304623714	0.681632769004634	0.00242977947961193	0.0106178883892225
treat	crohn_wt_ustim	crohn_wt_mdp	RAB42	ENSG00000188060.6	1345.20510678005	455.382332021055	-1.56267593705119	0.000195479151617753	0.00119378177084211
treat	crohn_wt_ustim	crohn_wt_mdp	DYRK3	ENSG00000143479.11	18.4696391281026	194.001030710146	3.39283673395421	5.67006256002375e-08	7.67811633622189e-07
treat	crohn_wt_ustim	crohn_wt_mdp	RP11-469E19.1	ENSG00000237931.1	94.8858305839564	618.818309352425	2.70525131426621	7.52314322979252e-19	4.06534522165129e-17
treat	crohn_wt_ustim	crohn_wt_mdp	RAB13	ENSG00000143545.4	1020.96218478711	2186.89778389125	1.0989563585476	0.00222872406932893	0.00986257899963952
treat	crohn_wt_ustim	crohn_wt_mdp	GS1-309P15.4	ENSG00000238247.1	45.9378643560254	137.885541100975	1.58571548874148	0.000316343043347424	0.00182333658564649
treat	crohn_wt_ustim	crohn_wt_mdp	ILF2	ENSG00000143621.12	2736.77380853445	5307.12017673648	0.95545301572491	2.04104154265601e-05	0.000159755646950402
treat	crohn_wt_ustim	crohn_wt_mdp	RIT1	ENSG00000143622.5	3429.30931360233	9000.59070753511	1.39210165144035	4.33881571050503e-10	8.37924612412077e-09
treat	crohn_wt_ustim	crohn_wt_mdp	CRK	ENSG00000167193.7	1957.71163850918	3619.49815669081	0.886621402988113	0.00190630124522078	0.0086160792429108
treat	crohn_wt_ustim	crohn_wt_mdp	PLEKHA6	ENSG00000143850.7	44.0730369112067	4.20134774262756	-3.39097220411728	0.000389926635168976	0.00219213759778292
treat	crohn_wt_ustim	crohn_wt_mdp	TUBA1C	ENSG00000167553.10	1640.42550122132	9206.82923356071	2.4886343115966	2.32522126334621e-09	4.03965925366335e-08
treat	crohn_wt_ustim	crohn_wt_mdp	RHOB	ENSG00000143878.8	1129.2140093243	575.515196297766	-0.972393004581301	0.00198764246765734	0.00893232572054661
treat	crohn_wt_ustim	crohn_wt_mdp	IER5L	ENSG00000188483.6	516.9111593236	176.922816429372	-1.54679623445187	2.36343702742049e-07	2.86725752689186e-06
treat	crohn_wt_ustim	crohn_wt_mdp	SNRPG	ENSG00000143977.9	248.499538035714	469.390209491019	0.917544580741308	0.00147937775148718	0.00692397291884574
treat	crohn_wt_ustim	crohn_wt_mdp	RP11-395L14.17	ENSG00000144158.4	85.721964588131	172.691741935292	1.01046227589848	0.00801983813062805	0.0289769726170973
treat	crohn_wt_ustim	crohn_wt_mdp	CD300A	ENSG00000167851.9	1747.48196465405	243.311047004893	-2.84440383668218	1.93941027571724e-27	2.10266443183774e-25
treat	crohn_wt_ustim	crohn_wt_mdp	TMEM88	ENSG00000167874.6	14.0488126480235	97.7668814486709	2.798897630166	7.72794457587062e-07	8.2789049771522e-06
treat	crohn_wt_ustim	crohn_wt_mdp	FAM171B	ENSG00000144369.8	59.011691140704	16.2448809742549	-1.86101563016126	0.00402857685112992	0.0162950463895763
treat	crohn_wt_ustim	crohn_wt_mdp	C16orf91	ENSG00000174109.3	150.536825389797	324.85790179434	1.10969234501683	0.000505236182410891	0.0027353652985773
treat	crohn_wt_ustim	crohn_wt_mdp	RAB5A	ENSG00000144566.5	2600.08879331112	7149.28985966572	1.45923905354698	3.07848950286043e-06	2.91029388432667e-05
treat	crohn_wt_ustim	crohn_wt_mdp	EAF1	ENSG00000144597.9	1442.67031222848	4382.49172463386	1.60300972270447	3.49002193901055e-05	0.000258023633212131
treat	crohn_wt_ustim	crohn_wt_mdp	RHOT1P3	ENSG00000242756.2	109.143330558486	47.3407996199893	-1.20506799444896	0.00946253230977601	0.0332430636723673
treat	crohn_wt_ustim	crohn_wt_mdp	SLC3A2	ENSG00000168003.12	4859.46841585454	12060.9619001125	1.31147456223195	2.54697592208418e-09	4.38930558805856e-08
treat	crohn_wt_ustim	crohn_wt_mdp	SRPRB	ENSG00000144867.6	999.33052238483	2161.00524395269	1.11266874857167	1.5350492077449e-06	1.55542049437507e-05
treat	crohn_wt_ustim	crohn_wt_mdp	OSBPL11	ENSG00000144909.7	4971.95743209296	2840.55746742094	-0.807639854176042	0.0141371657419645	0.04608366301805
treat	crohn_wt_ustim	crohn_wt_mdp	ZKSCAN3	ENSG00000189298.7	143.663508248145	45.5203807468032	-1.6581091215661	0.00016994038272876	0.00105742054345938
treat	crohn_wt_ustim	crohn_wt_mdp	FAM53B	ENSG00000189319.9	1937.06831125501	294.01986106099	-2.71988931427082	4.31826456463954e-26	4.2269641138443e-24
treat	crohn_wt_ustim	crohn_wt_mdp	LYAR	ENSG00000145220.9	645.191927841076	1217.59706570192	0.916236493396971	0.000183206836105835	0.0011271295138588
treat	crohn_wt_ustim	crohn_wt_mdp	LMBRD1	ENSG00000168216.6	2841.02551319387	1083.2332912972	-1.39106780394783	2.16995253940802e-09	3.79686281920933e-08
treat	crohn_wt_ustim	crohn_wt_mdp	TIFA	ENSG00000145365.9	183.424235720698	989.325489838683	2.4312609744545	4.42842178550188e-19	2.44706016727894e-17
treat	crohn_wt_ustim	crohn_wt_mdp	MARCH1	ENSG00000145416.9	6463.25016249475	634.413336031758	-3.34876482931145	5.44111733386462e-15	2.03507292421618e-13
treat	crohn_wt_ustim	crohn_wt_mdp	MYO10	ENSG00000145555.10	402.16499660466	1963.67558840857	2.28769718322292	0.0117657627410766	0.0396825193452733
treat	crohn_wt_ustim	crohn_wt_mdp	NLRP6	ENSG00000174885.8	44.6506827924869	1.8204188731861	-4.61633988327728	0.00642191803458537	0.0240348385257696
treat	crohn_wt_ustim	crohn_wt_mdp	SKP2	ENSG00000145604.11	445.403287279497	87.1271004369697	-2.35391876929133	6.62629946738756e-13	1.87617371696444e-11
treat	crohn_wt_ustim	crohn_wt_mdp	LHFPL2	ENSG00000145685.8	10190.1989496173	47320.1901070766	2.21527365124733	1.97736084771326e-08	2.93012035651627e-07
treat	crohn_wt_ustim	crohn_wt_mdp	SSBP2	ENSG00000145687.11	993.707661692739	316.633812884262	-1.65000616145253	0.00153879773426401	0.00717854171784924
treat	crohn_wt_ustim	crohn_wt_mdp	BDP1	ENSG00000145734.13	2048.58399993059	3576.52715640501	0.803932345731506	0.00040453954565297	0.00226241019165373
treat	crohn_wt_ustim	crohn_wt_mdp	STIP1	ENSG00000168439.11	2419.61288794001	5514.44966791452	1.18844066439032	1.39991541320496e-07	1.75810491409098e-06
treat	crohn_wt_ustim	crohn_wt_mdp	REEP4	ENSG00000168476.7	1450.7890740823	383.334502438651	-1.92016202506957	2.56728260091589e-14	8.67407316640812e-13
treat	crohn_wt_ustim	crohn_wt_mdp	POLR3D	ENSG00000168495.7	261.184371594671	685.826503427106	1.3927750842021	2.67889925661488e-07	3.2142747266236e-06
treat	crohn_wt_ustim	crohn_wt_mdp	G3BP1	ENSG00000145907.10	5260.05240849625	15252.7258655217	1.53591801557649	3.83404296817479e-12	9.92102055057918e-11
treat	crohn_wt_ustim	crohn_wt_mdp	ZBTB5	ENSG00000168795.4	645.016630609598	1463.84467913609	1.18235422149505	1.26882885242098e-06	1.31250230929779e-05
treat	crohn_wt_ustim	crohn_wt_mdp	CTD-2265D6.1	ENSG00000248873.1	272.834118347096	505.99197488349	0.891090436730742	0.00133531149630823	0.00635032924257636
treat	crohn_wt_ustim	crohn_wt_mdp	CCDC85B	ENSG00000175602.2	113.445622661667	42.7277396826772	-1.4087560382894	0.00348954483432185	0.0144177286570027
treat	crohn_wt_ustim	crohn_wt_mdp	TTC30B	ENSG00000196659.8	77.8786702508712	11.135801024322	-2.80602291248995	1.47277247715533e-05	0.000119566789259103
treat	crohn_wt_ustim	crohn_wt_mdp	FAM50B	ENSG00000145945.5	92.7655702935247	32.4252719648752	-1.51647077704434	0.00337913230656484	0.0140530556959106
treat	crohn_wt_ustim	crohn_wt_mdp	PLA2G7	ENSG00000146070.12	10838.4527457958	23756.8991705913	1.13218772506504	4.44940870100145e-06	4.04127099937194e-05
treat	crohn_wt_ustim	crohn_wt_mdp	NUPR1	ENSG00000176046.7	214.733970968289	37.5393063733835	-2.51607654561332	0.00876039667801862	0.0311857013912009
treat	crohn_wt_ustim	crohn_wt_mdp	HSPBAP1	ENSG00000169087.6	1675.58677303301	473.725491659491	-1.82254318879082	1.14435620140558e-13	3.53213459030506e-12
treat	crohn_wt_ustim	crohn_wt_mdp	PPP1R18	ENSG00000146112.7	9128.65966442206	27170.0536913384	1.57354246251198	9.94903923511224e-13	2.75326400803671e-11
treat	crohn_wt_ustim	crohn_wt_mdp	RP11-757G1.6	ENSG00000250508.1	55.645986138104	4.13190330041757	-3.75139923060389	7.78703225771429e-06	6.7098522421854e-05
treat	crohn_wt_ustim	crohn_wt_mdp	LAMB3	ENSG00000196878.7	31.9741959898729	1141.9777607932	5.15848266314622	3.31169380065268e-58	1.89097716017268e-55
treat	crohn_wt_ustim	crohn_wt_mdp	NFKBIE	ENSG00000146232.9	2184.80823000075	7385.38834753146	1.75716713079666	8.40695932074596e-15	3.05756291219487e-13
treat	crohn_wt_ustim	crohn_wt_mdp	CXCL10	ENSG00000169245.4	679.822293151291	14380.6728769187	4.40282969895784	2.22392568018109e-09	3.88336869536208e-08
treat	crohn_wt_ustim	crohn_wt_mdp	SERTAD1	ENSG00000197019.4	570.106325379262	1349.98179653689	1.24363704027822	0.000763055875503554	0.00392173631784455
treat	crohn_wt_ustim	crohn_wt_mdp	SLC18B1	ENSG00000146409.6	1895.9903502125	418.641677744164	-2.17916377062883	2.2008031124772e-18	1.13212484434638e-16
treat	crohn_wt_ustim	crohn_wt_mdp	PUS1	ENSG00000177192.8	273.334966702848	664.775092564635	1.28219629884224	0.000439300415607635	0.00243141070092368
treat	crohn_wt_ustim	crohn_wt_mdp	GNA12	ENSG00000146535.8	6144.50154027256	20034.7172100984	1.70513426141621	1.3937768502348e-14	4.89249947633651e-13
treat	crohn_wt_ustim	crohn_wt_mdp	HIC1	ENSG00000177374.7	1.63777602649612	57.429979552586	5.13199406775493	2.14374836392283e-08	3.14673603033402e-07
treat	crohn_wt_ustim	crohn_wt_mdp	SLC12A9	ENSG00000146828.12	2928.29343334941	940.61570123095	-1.63838280824644	2.06658852245766e-12	5.51412171179124e-11
treat	crohn_wt_ustim	crohn_wt_mdp	PTAFR	ENSG00000169403.7	12575.3133743267	23808.9351233684	0.92090874402754	2.00847968655798e-05	0.00015753322816272
treat	crohn_wt_ustim	crohn_wt_mdp	C5AR1	ENSG00000197405.3	18576.7591226567	36122.2285637649	0.959388069785849	1.70686277544775e-05	0.000136692657051986
treat	crohn_wt_ustim	crohn_wt_mdp	SNX12	ENSG00000147164.6	1316.42800087782	2920.40768277944	1.14954116183926	6.78464173254774e-07	7.36041246855876e-06
treat	crohn_wt_ustim	crohn_wt_mdp	IL2RG	ENSG00000147168.8	3431.21420118008	13331.385876369	1.95803566763367	2.13463790617885e-18	1.10472348437594e-16
treat	crohn_wt_ustim	crohn_wt_mdp	SDC2	ENSG00000169439.6	9343.90783303087	25100.8390545895	1.42563764159403	1.3615590283466e-10	2.83052259169627e-09
treat	crohn_wt_ustim	crohn_wt_mdp	HNRNPAB	ENSG00000197451.6	1876.74273077227	4667.50825241181	1.3144216782319	6.10462919690437e-09	9.88396012693496e-08
treat	crohn_wt_ustim	crohn_wt_mdp	RPF2	ENSG00000197498.7	193.392799016126	507.871929281735	1.39293065955203	1.34311470840581e-06	1.38183513243192e-05
treat	crohn_wt_ustim	crohn_wt_mdp	EIF5AL1	ENSG00000253626.2	648.529251416386	1548.60059557646	1.25572154939731	4.85926217195132e-05	0.000346541053311932
treat	crohn_wt_ustim	crohn_wt_mdp	ALCAM	ENSG00000170017.8	4844.81524033777	47280.4681653283	3.28673076713084	2.9291657435171e-45	9.12301985208145e-43
treat	crohn_wt_ustim	crohn_wt_mdp	CDKN2B	ENSG00000147883.9	255.848660194434	1107.78169656305	2.11431102323071	7.42201261195987e-16	3.01993054733664e-14
treat	crohn_wt_ustim	crohn_wt_mdp	EPM2AIP1	ENSG00000178567.5	1773.87670431268	3091.16984370857	0.801247188300694	0.000432482167896168	0.00239599596897198
treat	crohn_wt_ustim	crohn_wt_mdp	SURF6	ENSG00000148296.5	670.593317544542	1292.7847585595	0.946972082602074	9.7830214772707e-05	0.000648040053772804
treat	crohn_wt_ustim	crohn_wt_mdp	S100A10	ENSG00000197747.4	6775.15548274584	10925.1499133224	0.689327116009548	0.00154652511104685	0.0072047797531228
treat	crohn_wt_ustim	crohn_wt_mdp	MCMBP	ENSG00000197771.8	4602.56129916368	7027.93631206991	0.610664181323063	0.00538096829684989	0.0207978309848914
treat	crohn_wt_ustim	crohn_wt_mdp	SLC30A1	ENSG00000170385.9	4631.69234682644	2640.18736586178	-0.810899110885355	0.000201757634709561	0.00122687549967156
treat	crohn_wt_ustim	crohn_wt_mdp	ANKRD1	ENSG00000148677.6	1.69453888107678	49.4538596377416	4.86711847598982	0.0137651016968058	0.0451370964904831
treat	crohn_wt_ustim	crohn_wt_mdp	GSTO1	ENSG00000148834.8	3798.64198601223	7870.9336835873	1.05105103704999	1.43556570576317e-06	1.4690107849297e-05
treat	crohn_wt_ustim	crohn_wt_mdp	PPRC1	ENSG00000148840.6	1492.15585806545	4740.66743913604	1.66769195536307	3.4823100185409e-13	1.02494794875611e-11
treat	crohn_wt_ustim	crohn_wt_mdp	CNNM2	ENSG00000148842.11	267.376534481354	35.3617563719966	-2.91861101869147	1.66326223832855e-13	5.05171669194468e-12
treat	crohn_wt_ustim	crohn_wt_mdp	LPAR1	ENSG00000198121.8	293.933215947381	1460.66534423662	2.31306537226042	0.00555988816682587	0.0213589270985591
treat	crohn_wt_ustim	crohn_wt_mdp	EIF3M	ENSG00000149100.8	3134.14902010425	6049.86065782494	0.948828136597965	1.82906396375894e-05	0.000145122119959197
treat	crohn_wt_ustim	crohn_wt_mdp	RP11-351I24.1	ENSG00000254554.1	2.90158483048112	23.4571120247893	3.01511239052143	0.00973381574298066	0.034035571275211
treat	crohn_wt_ustim	crohn_wt_mdp	BTG2	ENSG00000159388.5	4450.57869770052	8992.61970612315	1.0147485207314	6.66596769890498e-06	5.81701613256456e-05
treat	crohn_wt_ustim	crohn_wt_mdp	PIM3	ENSG00000198355.4	1347.72103954307	8365.11977520647	2.63386428890959	2.76524417161674e-11	6.30740781089145e-10
treat	crohn_wt_ustim	crohn_wt_mdp	ZC3H12C	ENSG00000149289.6	1387.2864351132	8976.08201996002	2.69382016496693	5.79805919180841e-31	8.0097382222321e-29
treat	crohn_wt_ustim	crohn_wt_mdp	TMEM71	ENSG00000165071.10	1064.24722405071	340.388520512193	-1.64457903848946	1.92194516912169e-10	3.90081999372684e-09
treat	crohn_wt_ustim	crohn_wt_mdp	FEZ1	ENSG00000149557.7	23.8754688070002	1249.10997908953	5.70922763430634	0.000792230526570451	0.00405464861671701
treat	crohn_wt_ustim	crohn_wt_mdp	MPZL2	ENSG00000149573.3	167.615774580674	5.74398884697368	-4.86696117156859	6.09989365609988e-06	5.37506061363122e-05
treat	crohn_wt_ustim	crohn_wt_mdp	JUNB	ENSG00000171223.4	3273.39837804953	9791.19220639398	1.58069534615216	9.69054856517906e-13	2.68606952947439e-11
treat	crohn_wt_ustim	crohn_wt_mdp	TMEM37	ENSG00000171227.6	324.119378948308	30.2477219634883	-3.42162688292148	1.51271588917639e-18	7.92441075889653e-17
treat	crohn_wt_ustim	crohn_wt_mdp	LPAR3	ENSG00000171517.5	25.6501433022111	157.845658722387	2.6214757912963	9.52410362823061e-09	1.49952109514329e-07
treat	crohn_wt_ustim	crohn_wt_mdp	STK39	ENSG00000198648.6	275.20814090401	93.2828014786279	-1.56084012541983	0.00543189038423769	0.0209426698811595
treat	crohn_wt_ustim	crohn_wt_mdp	PDCD4	ENSG00000150593.11	2968.73197391867	995.153704481438	-1.57685557177675	2.30228504243701e-11	5.33669049755696e-10
treat	crohn_wt_ustim	crohn_wt_mdp	RGS18	ENSG00000150681.5	1922.77241558737	384.787799244331	-2.32105305126319	3.31455130430781e-20	2.00629907571706e-18
treat	crohn_wt_ustim	crohn_wt_mdp	S100Z	ENSG00000171643.9	97.1296339190232	7.21223105053439	-3.75139400342379	5.79133463073494e-09	9.41229243116599e-08
treat	crohn_wt_ustim	crohn_wt_mdp	RCSD1	ENSG00000198771.6	4788.13585332054	1891.04247653704	-1.34028231688794	6.37074573580593e-05	0.000442542069969001
treat	crohn_wt_ustim	crohn_wt_mdp	RILPL2	ENSG00000150977.9	1344.56569244611	5192.41364180284	1.94926507317117	1.69484792955763e-17	8.04231164357956e-16
treat	crohn_wt_ustim	crohn_wt_mdp	ZNF358	ENSG00000198816.5	212.762297061176	46.8546885245194	-2.18297719421755	6.43656282925086e-08	8.65449931436948e-07
treat	crohn_wt_ustim	crohn_wt_mdp	SLC2A13	ENSG00000151229.7	596.778200063925	177.165912988184	-1.75209378210016	1.11609079460457e-09	2.01673368265573e-08
treat	crohn_wt_ustim	crohn_wt_mdp	CTPS1	ENSG00000171793.8	283.82107493637	1397.01484557012	2.29929372702114	3.77814589752325e-16	1.5632763097723e-14
treat	crohn_wt_ustim	crohn_wt_mdp	TTC40	ENSG00000171811.7	0	28.4322575488776	Inf	5.89488083908073e-06	5.21318062846943e-05
treat	crohn_wt_ustim	crohn_wt_mdp	IFNB1	ENSG00000171855.5	1.66615745378645	42.990654075791	4.68942641159567	0.000249392218722116	0.00147669848140679
treat	crohn_wt_ustim	crohn_wt_mdp	THYN1	ENSG00000151500.9	553.902191766649	82.5785304832921	-2.74579259665137	9.80681988839263e-18	4.78606338142922e-16
treat	crohn_wt_ustim	crohn_wt_mdp	ZNF554	ENSG00000172006.7	87.7804533562452	12.0484876902027	-2.86504764854837	0.000742457199729067	0.00382505017484479
treat	crohn_wt_ustim	crohn_wt_mdp	ADAM17	ENSG00000151694.8	2633.84267246394	9964.15775590539	1.91957869144463	2.32273078149972e-17	1.0930873155794e-15
treat	crohn_wt_ustim	crohn_wt_mdp	ARL5B	ENSG00000165997.4	959.907033951156	3231.33738855179	1.75116479819625	0.000125411391830578	0.000812210639719398
treat	crohn_wt_ustim	crohn_wt_mdp	LY6K	ENSG00000160886.9	45.2650568574005	193.311540746622	2.09445809769103	0.0128828614302594	0.0427846871462474
treat	crohn_wt_ustim	crohn_wt_mdp	GPBAR1	ENSG00000179921.10	168.276894164694	31.021519744949	-2.43949582520236	5.16389950765068e-08	7.0428024336032e-07
treat	crohn_wt_ustim	crohn_wt_mdp	BAG3	ENSG00000151929.5	295.742948047094	775.716600198904	1.39118590730014	0.000430653766590185	0.00238741068663103
treat	crohn_wt_ustim	crohn_wt_mdp	CERS6	ENSG00000172292.10	3622.85571073917	1773.4943301086	-1.0305326300486	4.97812696852475e-06	4.47404590612954e-05
treat	crohn_wt_ustim	crohn_wt_mdp	CYSLTR2	ENSG00000152207.3	46.5722730918863	8.8937610393005	-2.38860575121519	0.00216796428492514	0.0096385227616838
treat	crohn_wt_ustim	crohn_wt_mdp	AC109826.1	ENSG00000226791.3	74.262541070395	4.20134774262756	-4.14371057455416	5.23181894707961e-08	7.11843197485891e-07
treat	crohn_wt_ustim	crohn_wt_mdp	PSTPIP2	ENSG00000152229.13	1926.38687725837	10014.2556131358	2.37808581111649	2.91012868975712e-25	2.72407128172347e-23
treat	crohn_wt_ustim	crohn_wt_mdp	PDE3B	ENSG00000152270.4	1624.97932552851	760.835671731663	-1.09476456941229	5.69187418690684e-06	5.05190698558105e-05
treat	crohn_wt_ustim	crohn_wt_mdp	EHMT2	ENSG00000204371.7	952.686460435153	100.013875892268	-3.25180131256414	2.70306554332686e-28	3.10761830585161e-26
treat	crohn_wt_ustim	crohn_wt_mdp	USP12	ENSG00000152484.9	1682.33821463951	8662.49790583073	2.36431532657414	5.24313728345752e-15	1.96531601018878e-13
treat	crohn_wt_ustim	crohn_wt_mdp	TRIM36	ENSG00000152503.5	303.936836847312	1326.56935666143	2.12585666176975	5.74581503051657e-05	0.000403219219470499
treat	crohn_wt_ustim	crohn_wt_mdp	ZFP36L2	ENSG00000152518.5	20038.014258023	4724.98720239507	-2.08435721943596	3.0970483617831e-20	1.88798713300158e-18
treat	crohn_wt_ustim	crohn_wt_mdp	RPS6KA4	ENSG00000162302.8	1122.1036203592	273.494278984746	-2.03662334756215	1.77620689109246e-14	6.13435968637375e-13
treat	crohn_wt_ustim	crohn_wt_mdp	AC073271.1	ENSG00000228236.2	61.8464957811308	218.559344893145	1.82126130481981	1.49363386505023e-06	1.52206710935815e-05
treat	crohn_wt_ustim	crohn_wt_mdp	ZBTB10	ENSG00000205189.6	361.439303673891	3395.15453110485	3.23165193894996	9.27356999634949e-12	2.2989327646522e-10
treat	crohn_wt_ustim	crohn_wt_mdp	CYSLTR1	ENSG00000173198.4	802.101222016773	72.9655527290147	-3.45849688172076	1.79606471797007e-25	1.70925492326818e-23
treat	crohn_wt_ustim	crohn_wt_mdp	OLR1	ENSG00000173391.4	1332.13462115363	14105.8906358779	3.40448597061971	1.93654689242247e-12	5.1914003548039e-11
treat	crohn_wt_ustim	crohn_wt_mdp	ASAP1	ENSG00000153317.10	4213.97766001597	20714.8647888172	2.2974118325273	4.01500789462161e-24	3.38803375541223e-22
treat	crohn_wt_ustim	crohn_wt_mdp	CNKSR3	ENSG00000153721.12	9.33415455956744	53.0897429255384	2.50784189409718	0.00220146664572891	0.00975940417688184
treat	crohn_wt_ustim	crohn_wt_mdp	HS3ST3A1	ENSG00000153976.2	0.804697299602893	16.7359465283002	4.37836014572241	0.00733883186283521	0.0268620063697366
treat	crohn_wt_ustim	crohn_wt_mdp	GBP4	ENSG00000162654.8	394.7758081737	2410.64060763511	2.61031109218662	6.72624857831341e-13	1.90133066248364e-11
treat	crohn_wt_ustim	crohn_wt_mdp	NUDT4	ENSG00000173598.9	521.645852083003	310.21519744949	-0.749801320644394	0.00593337130124134	0.0224715123569012
treat	crohn_wt_ustim	crohn_wt_mdp	EIF1AX	ENSG00000173674.6	959.604852516781	1792.65579563352	0.90158614755383	0.000104993992694241	0.000689897127164835
treat	crohn_wt_ustim	crohn_wt_mdp	C17orf103	ENSG00000154035.6	1067.91510741803	198.743070614728	-2.42582050102422	3.65890269655832e-19	2.05498371121456e-17
treat	crohn_wt_ustim	crohn_wt_mdp	HSP90AB2P	ENSG00000205940.6	165.011359447176	625.390677047343	1.92219236899642	4.12481909654329e-09	6.8934781584182e-08
treat	crohn_wt_ustim	crohn_wt_mdp	TIGD3	ENSG00000173825.6	67.8015899140184	8.8243165970905	-2.94176264655054	2.46910829055131e-05	0.000190111853310451
treat	crohn_wt_ustim	crohn_wt_mdp	NRGN	ENSG00000154146.6	860.446781836065	394.321505661402	-1.12571357026263	1.3230943121655e-05	0.00010854696152967
treat	crohn_wt_ustim	crohn_wt_mdp	PLK3	ENSG00000173846.8	364.509506488984	3615.1225826765	3.31001622138523	3.89754177400049e-13	1.14128018100219e-11
treat	crohn_wt_ustim	crohn_wt_mdp	C1QTNF1	ENSG00000173918.10	1.23542737669467	540.689095606993	8.77364524497272	1.0693674649544e-60	7.04548641333417e-58
treat	crohn_wt_ustim	crohn_wt_mdp	SWSAP1	ENSG00000173928.2	111.774456540144	41.1751896611803	-1.44074333093141	0.00226279962791495	0.00999271916117119
treat	crohn_wt_ustim	crohn_wt_mdp	TCEB1	ENSG00000154582.11	854.065966293822	2042.70790799135	1.25806351412757	8.74742481649822e-08	1.14426289706615e-06
treat	crohn_wt_ustim	crohn_wt_mdp	AC093724.2	ENSG00000213222.3	111.580795216848	300.507920937972	1.42931428034362	1.55468852569479e-05	0.00012556253863815
treat	crohn_wt_ustim	crohn_wt_mdp	FAM3C2	ENSG00000174028.6	232.111760435279	598.396852928419	1.36628296612271	1.00099515312003e-06	1.05003349497526e-05
treat	crohn_wt_ustim	crohn_wt_mdp	SGPP2	ENSG00000163082.9	234.023333399205	20298.8672004021	6.43860302679734	1.07447227406416e-121	4.60142751367977e-118
treat	crohn_wt_ustim	crohn_wt_mdp	DPH3	ENSG00000154813.5	1030.3464290937	2563.72969116581	1.31511466797561	2.24552788892248e-08	3.28768313993522e-07
treat	crohn_wt_ustim	crohn_wt_mdp	ZBTB4	ENSG00000174282.7	2545.41612552688	522.236937879899	-2.2851251195145	3.27694809312621e-21	2.17574111764543e-19
treat	crohn_wt_ustim	crohn_wt_mdp	ANXA2P1	ENSG00000213406.3	905.017329014417	1534.51848325002	0.761768701259936	0.00122576620757047	0.00590809654915084
treat	crohn_wt_ustim	crohn_wt_mdp	VOPP1	ENSG00000154978.8	1132.46952670635	3185.49414777604	1.49204495727047	1.06786029851593e-10	2.25832677945407e-09
treat	crohn_wt_ustim	crohn_wt_mdp	CYP2U1	ENSG00000155016.13	95.785689500904	12.7429321123027	-2.91011285585611	1.56188716888962e-05	0.00012608448257813
treat	crohn_wt_ustim	crohn_wt_mdp	RP11-667K14.3	ENSG00000263050.1	0.861460154183553	22.8966020285339	4.73220563289905	0.000821239565376262	0.00418063410249491
treat	crohn_wt_ustim	crohn_wt_mdp	AKIRIN1	ENSG00000174574.10	1810.31847537139	3369.15827562482	0.896144682831845	9.57385207151231e-05	0.000635659248003899
treat	crohn_wt_ustim	crohn_wt_mdp	AZIN1	ENSG00000155096.8	4656.66132973437	16918.7570128753	1.86125571386655	3.2089647039474e-13	9.49388003084956e-12
treat	crohn_wt_ustim	crohn_wt_mdp	TREX1	ENSG00000213689.5	1055.66100086651	1978.72554262246	0.906424894892368	0.000116259220488191	0.000757808389255215
treat	crohn_wt_ustim	crohn_wt_mdp	TMEM55A	ENSG00000155099.3	951.519483827643	393.264975652526	-1.27473149324312	6.08626225865837e-07	6.69176331776751e-06
treat	crohn_wt_ustim	crohn_wt_mdp	MARCKS	ENSG00000155130.5	13909.8120037714	78640.3651666743	2.49916709939354	2.40949837405399e-28	2.80780320731598e-26
treat	crohn_wt_ustim	crohn_wt_mdp	SRP72	ENSG00000174780.11	3357.19040865158	5960.02043372751	0.828062912716173	0.000199476081435453	0.00121429469615825
treat	crohn_wt_ustim	crohn_wt_mdp	AC098614.2	ENSG00000213846.3	676.668613563803	3109.91472460239	2.20035364389971	3.25904522620381e-20	1.97969662144934e-18
treat	crohn_wt_ustim	crohn_wt_mdp	TGFBR2	ENSG00000163513.13	9487.28254289561	2497.32172477814	-1.92561322038178	2.61200459554852e-07	3.1509604733624e-06
treat	crohn_wt_ustim	crohn_wt_mdp	HSPA13	ENSG00000155304.4	1550.54649589437	4263.44008063675	1.45924119242051	1.88699822964365e-10	3.83443412500542e-09
treat	crohn_wt_ustim	crohn_wt_mdp	SAMSN1	ENSG00000155307.13	4028.69693746749	11238.7190820538	1.48009242911069	6.88388697414702e-05	0.000473958938372743
treat	crohn_wt_ustim	crohn_wt_mdp	MNDA	ENSG00000163563.7	11653.2721883969	2426.13670918725	-2.26400236271277	2.10720141030323e-23	1.69466479617344e-21
treat	crohn_wt_ustim	crohn_wt_mdp	MKI67IP	ENSG00000155438.6	605.523023897263	1608.26287024123	1.40924951210749	8.20312229187951e-09	1.3059431678429e-07
treat	crohn_wt_ustim	crohn_wt_mdp	PIK3AP1	ENSG00000155629.9	11104.9845320535	44033.717883625	1.98740127660675	4.58493644812364e-16	1.88345231070403e-14
treat	crohn_wt_ustim	crohn_wt_mdp	VSIG4	ENSG00000155659.9	3677.41318530477	1341.82707004687	-1.45449252933921	1.56163695545129e-10	3.23272473299231e-09
treat	crohn_wt_ustim	crohn_wt_mdp	NRIP3	ENSG00000175352.6	535.0452269223	2947.72882925295	2.46187106095401	1.71772868488383e-24	1.50895858318257e-22
treat	crohn_wt_ustim	crohn_wt_mdp	CLIC2	ENSG00000155962.8	875.866252820022	2064.27532074506	1.23685291339759	1.90797923724211e-06	1.90464360920497e-05
treat	crohn_wt_ustim	crohn_wt_mdp	KCNE3	ENSG00000175538.6	2345.60410299679	755.473504283613	-1.63450646852177	0.00420399740141856	0.0168739310097741
treat	crohn_wt_ustim	crohn_wt_mdp	FOSL1	ENSG00000175592.3	7.0385970376569	361.797062502865	5.68374899071297	6.15108110276631e-10	1.15916412860712e-08
treat	crohn_wt_ustim	crohn_wt_mdp	MTMR14	ENSG00000163719.13	3061.40739126259	5521.98922131965	0.850993030172969	0.000148868120387701	0.000942043185164877
treat	crohn_wt_ustim	crohn_wt_mdp	C21orf7	ENSG00000156265.11	1127.45101353473	3186.64530463078	1.49897369486613	0.00059507635217765	0.00316278557642046
treat	crohn_wt_ustim	crohn_wt_mdp	PTDSS1	ENSG00000156471.8	3288.48728924148	6556.44823402548	0.99549039425729	8.31821067634981e-06	7.14240345292593e-05
treat	crohn_wt_ustim	crohn_wt_mdp	B3GALT6	ENSG00000176022.3	651.37073530368	1724.34797499115	1.40450013188473	6.19847731970701e-09	1.0016973253451e-07
treat	crohn_wt_ustim	crohn_wt_mdp	ACTR3P2	ENSG00000232267.1	345.373739109124	1083.79891979634	1.6498668191609	0.00120986908885847	0.00584133525708724
treat	crohn_wt_ustim	crohn_wt_mdp	RAC1P2	ENSG00000249936.2	2804.19475197909	4610.708391342	0.717401875673878	0.00136491172630745	0.00646417967145331
treat	crohn_wt_ustim	crohn_wt_mdp	DNAJA1P3	ENSG00000215007.2	330.672153633423	1112.83132301008	1.75076146891116	2.81546206382767e-07	3.36324024779414e-06
treat	crohn_wt_ustim	crohn_wt_mdp	SPHK1	ENSG00000176170.9	1016.2408535911	7663.68395587939	2.91479569896466	5.85327460335209e-35	9.64101864955973e-33
treat	crohn_wt_ustim	crohn_wt_mdp	MAPK6PS4	ENSG00000215179.5	32.4900703488357	147.612635446795	2.18374544690964	1.52635870291046e-06	1.54804763652198e-05
treat	crohn_wt_ustim	crohn_wt_mdp	HIAT1	ENSG00000156875.9	2422.47607707738	3770.8259467626	0.638398141789157	0.00517370848791682	0.0201101943267563
treat	crohn_wt_ustim	crohn_wt_mdp	GCNT4	ENSG00000176928.4	6.29066259263467	39.2208363621496	2.64033641187952	0.00170533393734226	0.00782753760628962
treat	crohn_wt_ustim	crohn_wt_mdp	SCN4B	ENSG00000177098.4	22.3512184896654	1.7509744309761	-3.67412356117333	0.00593725666471099	0.0224812569996683
treat	crohn_wt_ustim	crohn_wt_mdp	ZDHHC20	ENSG00000215570.2	3035.58028628908	1584.38430114891	-0.938050019190256	0.00538699638390389	0.0208070457849546
treat	crohn_wt_ustim	crohn_wt_mdp	RP11-321E8.1	ENSG00000232727.2	217.363429440471	457.143297391337	1.07253723442004	0.000247951558353151	0.00147020082886448
treat	crohn_wt_ustim	crohn_wt_mdp	ADRB2	ENSG00000169252.4	160.835948477236	41.671209673801	-1.94846701387136	8.74584933781959e-06	7.49081995784248e-05
treat	crohn_wt_ustim	crohn_wt_mdp	MAML2	ENSG00000184384.8	4108.21339295382	9190.67840527724	1.16166023572955	5.38357673491225e-05	0.000379821538175646
treat	crohn_wt_ustim	crohn_wt_mdp	TSC22D3	ENSG00000157514.12	3257.04900228152	1070.20770897964	-1.60567459904438	3.4615378198319e-12	8.99789724639158e-11
treat	crohn_wt_ustim	crohn_wt_mdp	MAGEF1	ENSG00000177383.3	112.976493821811	27.1029042297369	-2.05950327512186	5.1637284618714e-05	0.000365842800613705
treat	crohn_wt_ustim	crohn_wt_mdp	PTRF	ENSG00000177469.12	24.1876645071938	68.9130027879579	1.51050474876017	0.00836508288038329	0.0299966233495846
treat	crohn_wt_ustim	crohn_wt_mdp	SKI	ENSG00000157933.9	1673.20606815958	325.701144018011	-2.36099444298761	1.56369540123391e-20	9.77594971647331e-19
treat	crohn_wt_ustim	crohn_wt_mdp	MORF4L1P1	ENSG00000218283.2	5104.70075780258	8722.37428850224	0.772894508193724	0.000497481710459957	0.00269935435545741
treat	crohn_wt_ustim	crohn_wt_mdp	AAED1	ENSG00000158122.7	690.887714775569	1644.00661205645	1.25069293794583	2.40765083328001e-07	2.91470380028881e-06
treat	crohn_wt_ustim	crohn_wt_mdp	ZFAND2A	ENSG00000178381.7	450.491912590465	983.38811306296	1.1262597099079	9.8514657272143e-06	8.34541728699658e-05
treat	crohn_wt_ustim	crohn_wt_mdp	PLEKHM3	ENSG00000178385.9	221.598941353597	858.022143327623	1.95306389122001	0.000226814096441247	0.00135803057393868
treat	crohn_wt_ustim	crohn_wt_mdp	BEND3	ENSG00000178409.9	74.4895924887177	260.032130157467	1.80357912212882	3.94870308421058e-07	4.54578520379887e-06
treat	crohn_wt_ustim	crohn_wt_mdp	FTH1P8	ENSG00000219507.4	8902.6682688067	26562.1048725796	1.5770597710812	1.02618751240026e-07	1.31773553878685e-06
treat	crohn_wt_ustim	crohn_wt_mdp	UBLCP1	ENSG00000164332.6	1303.06034248477	2214.17945874047	0.764868262781903	0.000946772348781253	0.00473578194704297
treat	crohn_wt_ustim	crohn_wt_mdp	USP18	ENSG00000184979.9	110.657563540347	643.599820237779	2.54006185914079	4.82816531477869e-14	1.57836778324731e-12
treat	crohn_wt_ustim	crohn_wt_mdp	FAM45B	ENSG00000221930.5	363.616326818904	135.365723347114	-1.42555450685745	6.4487117503605e-06	5.63604246345283e-05
treat	crohn_wt_ustim	crohn_wt_mdp	PPP1R15B	ENSG00000158615.8	3519.10485136585	8853.06172372902	1.33096798034793	1.65589112840606e-09	2.93942124659024e-08
treat	crohn_wt_ustim	crohn_wt_mdp	AGPAT6	ENSG00000158669.7	2636.56562197434	5983.82005957124	1.182406887689	4.07240231218432e-07	4.67875597637273e-06
treat	crohn_wt_ustim	crohn_wt_mdp	GPR35	ENSG00000178623.7	225.971351735439	2243.54381067876	3.31156756952091	0.000646056383051275	0.00339476866308845
treat	crohn_wt_ustim	crohn_wt_mdp	RNF166	ENSG00000158717.6	3445.54182557258	843.2108233469	-2.03076558002046	1.04207146001463e-17	5.07121707671893e-16
treat	crohn_wt_ustim	crohn_wt_mdp	FTH1P10	ENSG00000223361.5	57.3972878737614	240.349790304894	2.06608107112581	3.31851400614851e-08	4.66717117613498e-07
treat	crohn_wt_ustim	crohn_wt_mdp	FBXW5	ENSG00000159069.9	2090.05428921778	3636.57100640223	0.799038329292714	0.000347914309726105	0.00198659070853606
treat	crohn_wt_ustim	crohn_wt_mdp	GRINA	ENSG00000178719.12	6780.02874148344	15764.9273022918	1.21735522298282	1.92336324299799e-08	2.87497489987396e-07
treat	crohn_wt_ustim	crohn_wt_mdp	RP11-274B18.3	ENSG00000224025.1	106.123211351107	284.58548988189	1.42312186711725	2.91982516784554e-05	0.000221214529523194
treat	crohn_wt_ustim	crohn_wt_mdp	CD300LB	ENSG00000178789.4	2098.96105485851	890.110184020753	-1.23761955935665	1.70227825950091e-07	2.10998745189947e-06
treat	crohn_wt_ustim	crohn_wt_mdp	PSMB4	ENSG00000159377.6	3287.48392195085	5169.58689432728	0.653065159618927	0.00355099104004123	0.0146433501482682
treat	crohn_wt_ustim	crohn_wt_mdp	RP4-775C13.1	ENSG00000234241.1	935.697667263539	1928.65650989982	1.04348186314236	1.06863362436652e-05	8.97337940460707e-05
treat	crohn_wt_ustim	crohn_wt_mdp	HK2	ENSG00000159399.4	5214.04943145965	1882.07927105553	-1.47007686628205	1.56257797951993e-10	3.23272473299231e-09
treat	crohn_wt_ustim	crohn_wt_mdp	C16orf86	ENSG00000159761.9	87.6769449825576	16.2448809742549	-2.432212356752	2.89556535575747e-05	0.000219765328064357
treat	crohn_wt_ustim	crohn_wt_mdp	GIMAP8	ENSG00000171115.3	4457.72915907717	594.036880489224	-2.90768455663763	3.86362796173005e-05	0.000282958302626916
treat	crohn_wt_ustim	crohn_wt_mdp	PTGIR	ENSG00000160013.4	1152.73888366834	4323.39491442393	1.90709886988132	1.24883687802974e-13	3.8475855612679e-12
treat	crohn_wt_ustim	crohn_wt_mdp	ZNF362	ENSG00000160094.9	358.891651394974	22.6932231604793	-3.98321492597881	3.0628211305742e-23	2.39571351446284e-21
treat	crohn_wt_ustim	crohn_wt_mdp	RRS1	ENSG00000179041.2	230.50737450381	704.521757713012	1.6118313551145	3.92141283806123e-09	6.57921664211449e-08
treat	crohn_wt_ustim	crohn_wt_mdp	AC006026.9	ENSG00000224785.1	214.072851384268	833.146497729335	1.96046835119409	6.13770314919128e-13	1.74070951896766e-11
treat	crohn_wt_ustim	crohn_wt_mdp	YBX1P1	ENSG00000224861.1	1237.70289340632	1917.65456127919	0.631677820559237	0.00585640143823387	0.0222401770398492
treat	crohn_wt_ustim	crohn_wt_mdp	GIMAP7	ENSG00000179144.4	2479.04196294269	223.653561467352	-3.47044505508056	2.12404538437934e-05	0.000165611731608639
treat	crohn_wt_ustim	crohn_wt_mdp	CSTB	ENSG00000160213.5	11448.4833680589	25898.0159890923	1.17768508859142	5.20294669255427e-06	4.6614266131514e-05
treat	crohn_wt_ustim	crohn_wt_mdp	HNRNPCL1	ENSG00000179172.7	137.491380032409	337.491671773675	1.29551072917654	3.97271540434521e-05	0.000290079347299375
treat	crohn_wt_ustim	crohn_wt_mdp	ICOSLG	ENSG00000160223.12	1968.21276967625	10132.0817013774	2.36397252171058	4.00823396244392e-25	3.67171378484836e-23
treat	crohn_wt_ustim	crohn_wt_mdp	NBPF8	ENSG00000225241.3	169.465576022282	637.989683794496	1.9125408512249	2.0021059349321e-11	4.7239772266373e-10
treat	crohn_wt_ustim	crohn_wt_mdp	LRRC3	ENSG00000160233.6	140.609998945739	307.943348690862	1.13096577770935	0.00166336613727419	0.00766777769954438
treat	crohn_wt_ustim	crohn_wt_mdp	RAB39A	ENSG00000179331.2	403.640833893412	1414.97122935106	1.80962868335627	2.17490688726465e-06	2.14115833211744e-05
treat	crohn_wt_ustim	crohn_wt_mdp	SLC2A6	ENSG00000160326.9	611.302820798672	13818.6426332093	4.49858487624641	6.36335853440336e-72	7.23872239255085e-69
treat	crohn_wt_ustim	crohn_wt_mdp	ZNF238	ENSG00000179456.9	1671.20601282517	606.139785201602	-1.46316714324147	2.14061653097578e-09	3.75319971091251e-08
treat	crohn_wt_ustim	crohn_wt_mdp	CD300LF	ENSG00000186074.14	1812.71586761821	132.999657853398	-3.76865836951797	1.7702767578309e-42	4.73825638463177e-40
treat	crohn_wt_ustim	crohn_wt_mdp	PPAPDC3	ENSG00000160539.4	22.407981344246	1.7509744309761	-3.67778276567278	0.00587968341037177	0.0222977588708586
treat	crohn_wt_ustim	crohn_wt_mdp	AMICA1	ENSG00000160593.13	18784.4278072268	3163.30742770042	-2.57003149383111	4.86745577896841e-09	8.01726129747392e-08
treat	crohn_wt_ustim	crohn_wt_mdp	ZNF815P	ENSG00000235944.3	84.4347830245925	9.52371547776586	-3.14824101591766	9.76480047812213e-07	1.02872713524128e-05
treat	crohn_wt_ustim	crohn_wt_mdp	CCR5	ENSG00000160791.12	10229.7125817916	32360.0488522864	1.66144817463141	2.04838892218662e-07	2.51533349369583e-06
treat	crohn_wt_ustim	crohn_wt_mdp	SRXN1	ENSG00000172070.5	738.646999145912	7688.97164176097	3.37983369107305	1.37310805031674e-44	3.98666794947894e-42
treat	crohn_wt_ustim	crohn_wt_mdp	RP11-370F5.4	ENSG00000203364.2	0	20.3767842746724	Inf	0.000192556459653648	0.00117887496564224
treat	crohn_wt_ustim	crohn_wt_mdp	TNFRSF18	ENSG00000186891.9	68.5445156913038	1853.28517398634	4.75689984342367	5.40060886434453e-61	3.70049719384887e-58
treat	crohn_wt_ustim	crohn_wt_mdp	SRSF2	ENSG00000161547.10	6438.49318965365	12292.5221370525	0.932985956403643	2.06331471145688e-05	0.000161390780855051
treat	crohn_wt_ustim	crohn_wt_mdp	RP11-142L4.3	ENSG00000226723.2	332.006080716068	1266.48050642626	1.93154330137274	4.52098226523391e-14	1.48360969738423e-12
treat	crohn_wt_ustim	crohn_wt_mdp	CRIPAK	ENSG00000179979.7	445.238007383492	167.096550889889	-1.41389479800358	2.99582275385803e-06	2.84312707886914e-05
treat	crohn_wt_ustim	crohn_wt_mdp	BZW1P1	ENSG00000236686.1	360.45930914281	844.515486395318	1.22828747045294	3.25494104418805e-06	3.05853758019426e-05
treat	crohn_wt_ustim	crohn_wt_mdp	CKB	ENSG00000166165.8	40.8208576177679	421.191222249478	3.36709697266359	1.45194557464478e-11	3.50801518951553e-10
treat	crohn_wt_ustim	crohn_wt_mdp	AGAP6	ENSG00000204149.4	248.982022299649	463.765209672009	0.89735302069523	0.00144123027570986	0.00676576448969851
treat	crohn_wt_ustim	crohn_wt_mdp	RP5-837I24.1	ENSG00000227288.3	83.0808212709997	18.7646987281163	-2.14649435000537	0.000184266962802896	0.00113217111650417
treat	crohn_wt_ustim	crohn_wt_mdp	NOLC1	ENSG00000166197.11	1680.2162868396	5862.19360664301	1.80279365897866	2.02973192223521e-15	7.92011567833465e-14
treat	crohn_wt_ustim	crohn_wt_mdp	FZD2	ENSG00000180340.5	662.793430637783	91.521918130501	-2.85637010940167	4.10767560604093e-07	4.71611817235128e-06
treat	crohn_wt_ustim	crohn_wt_mdp	LOC124685	ENSG00000228118.2	193.374434924309	392.411824511705	1.02097143895751	0.00609899779313788	0.023002164728413
treat	crohn_wt_ustim	crohn_wt_mdp	CARD9	ENSG00000187796.9	1288.12001460648	299.218203287434	-2.10599716509326	2.98007980233076e-05	0.000224884436184696
treat	crohn_wt_ustim	crohn_wt_mdp	TK2	ENSG00000166548.11	1374.15751912272	176.114337437883	-2.9639631205688	4.08416124618273e-28	4.66411214314068e-26
treat	crohn_wt_ustim	crohn_wt_mdp	GMEB1	ENSG00000162419.7	811.917860840276	1522.60904848855	0.907139869904459	0.0024693811796463	0.0107580110903716
treat	crohn_wt_ustim	crohn_wt_mdp	MB21D2	ENSG00000180611.6	883.00334956363	2836.31144752898	1.68352514395359	9.08260298464273e-06	7.75211704668311e-05
treat	crohn_wt_ustim	crohn_wt_mdp	HK2P1	ENSG00000228612.2	572.074661197768	217.190273883247	-1.39724394627849	1.33724281206982e-06	1.37744854905328e-05
treat	crohn_wt_ustim	crohn_wt_mdp	PCGF5	ENSG00000180628.10	1803.1913928936	5258.33557911719	1.54405368125851	7.47244176287957e-12	1.87882277349816e-10
treat	crohn_wt_ustim	crohn_wt_mdp	HENMT1	ENSG00000162639.11	496.287869810038	145.534256639071	-1.76981841048607	5.99615642865908e-09	9.72671966126231e-08
treat	crohn_wt_ustim	crohn_wt_mdp	CHST13	ENSG00000180767.5	130.916903166871	23.6654453514193	-2.46779740401797	4.76966429971367e-07	5.38236821173223e-06
treat	crohn_wt_ustim	crohn_wt_mdp	RP11-274E7.2	ENSG00000238000.1	191.788413084657	505.778687098285	1.39899068242932	1.23048023703301e-06	1.27823689874927e-05
treat	crohn_wt_ustim	crohn_wt_mdp	PDIA3P	ENSG00000180867.9	7822.50240213473	16000.2836876592	1.03239538295774	2.68453785512775e-06	2.58204005942382e-05
treat	crohn_wt_ustim	crohn_wt_mdp	ZNF792	ENSG00000180884.8	74.1440066934969	21.9194253790186	-1.75812010122745	0.00270337827454103	0.011626630640946
treat	crohn_wt_ustim	crohn_wt_mdp	PITPNB	ENSG00000180957.13	2067.70140321864	6463.46286410569	1.64427944908509	3.88919719378864e-13	1.14078677961643e-11
treat	crohn_wt_ustim	crohn_wt_mdp	SLAMF6	ENSG00000162739.9	327.062700630159	127.464002333055	-1.35947737204933	0.00227820462139833	0.010049652955107
treat	crohn_wt_ustim	crohn_wt_mdp	PES1P2	ENSG00000229268.1	74.4612110614273	169.393171941394	1.18581473638373	0.00257128083753033	0.0111424337836819
treat	crohn_wt_ustim	crohn_wt_mdp	NQO1	ENSG00000181019.8	87.6435548875304	349.495569336699	1.99555425881847	2.39047961549924e-09	4.14043638154721e-08
treat	crohn_wt_ustim	crohn_wt_mdp	AEN	ENSG00000181026.13	226.574040955403	1322.26371922226	2.54495546096089	4.94920216120297e-22	3.57720814436316e-20
treat	crohn_wt_ustim	crohn_wt_mdp	RP11-38P22.2	ENSG00000241732.1	51.3336766994494	14.6377498862742	-1.81021179546876	0.0103093115548245	0.0357053188301947
treat	crohn_wt_ustim	crohn_wt_mdp	OXER1	ENSG00000162881.5	134.721685002906	32.3558275226652	-2.05788460710467	1.42090613730467e-05	0.000115905343485852
treat	crohn_wt_ustim	crohn_wt_mdp	REL	ENSG00000162924.8	1189.64310125039	2947.47062325195	1.30894861139946	1.12144988372528e-08	1.74007577067156e-07
treat	crohn_wt_ustim	crohn_wt_mdp	RP11-128A6.3	ENSG00000242162.1	60.8998913450763	162.314875316704	1.41428366221155	0.000543015701823223	0.00292143811941954
treat	crohn_wt_ustim	crohn_wt_mdp	SLC16A14	ENSG00000163053.6	15.5112914430408	60.2871106003466	1.95853077888083	0.00547994628850385	0.0210947145892294
treat	crohn_wt_ustim	crohn_wt_mdp	ARFGAP3	ENSG00000242247.6	2372.44627545416	12210.4851189527	2.36367319671438	1.60369649033399e-11	3.84214278033864e-10
treat	crohn_wt_ustim	crohn_wt_mdp	GHDC	ENSG00000167925.11	1154.64544489488	423.130712172782	-1.44827460361466	1.32127069760416e-08	2.02083634374637e-07
treat	crohn_wt_ustim	crohn_wt_mdp	DYNLT3P2	ENSG00000229758.2	28.4999739458484	79.9000060107091	1.48723501129143	0.00662131132692944	0.0246571876152829
treat	crohn_wt_ustim	crohn_wt_mdp	RAP2B	ENSG00000181467.2	6575.99624225239	3164.17007764762	-1.05538232626303	2.00206186100449e-06	1.98813447414533e-05
treat	crohn_wt_ustim	crohn_wt_mdp	NEURL3	ENSG00000163121.5	4.25053791633711	478.898979570904	6.81593212176908	6.64242365181018e-25	5.98866932397412e-23
treat	crohn_wt_ustim	crohn_wt_mdp	RP11-314A15.2	ENSG00000230039.1	140.013988972642	276.405991098991	0.981217910639397	0.00267117712794712	0.0115141580779402
treat	crohn_wt_ustim	crohn_wt_mdp	HSPD1P6	ENSG00000230067.2	33.5835905890787	87.3304793050243	1.37872877405845	0.00718298709930763	0.0263987489832954
treat	crohn_wt_ustim	crohn_wt_mdp	TNFSF15	ENSG00000181634.6	27.0842406699381	637.930312313745	4.55787328289873	6.63628659357413e-05	0.000458385440919052
treat	crohn_wt_ustim	crohn_wt_mdp	RNF149	ENSG00000163162.4	2773.33244339093	1024.52853949196	-1.43666039175609	6.20001772940333e-10	1.16710223851296e-08
treat	crohn_wt_ustim	crohn_wt_mdp	AC002056.3	ENSG00000213683.3	118.065119132778	236.847841442942	1.00437772228409	0.00311320691485755	0.013096570346638
treat	crohn_wt_ustim	crohn_wt_mdp	RFX7	ENSG00000181827.10	1085.75868456661	447.500510863453	-1.27874225794033	4.70590649635373e-07	5.31742600808307e-06
treat	crohn_wt_ustim	crohn_wt_mdp	AP003774.4	ENSG00000181908.4	57.9415436600145	7.00389772390441	-3.04836819920096	6.67947745962596e-05	0.000460996973744531
treat	crohn_wt_ustim	crohn_wt_mdp	ADO	ENSG00000181915.3	1010.84670875715	1714.7696784469	0.762450577572461	0.00110206363951825	0.00539073390775201
treat	crohn_wt_ustim	crohn_wt_mdp	CCT3	ENSG00000163468.8	2942.27713638651	6832.20412476309	1.21541793673258	5.12503253847693e-08	6.99536313817608e-07
treat	crohn_wt_ustim	crohn_wt_mdp	PXK	ENSG00000168297.10	950.734821198988	2451.52843869892	1.36656659151233	2.03514058800919e-08	3.00534123039633e-07
treat	crohn_wt_ustim	crohn_wt_mdp	UBE2E2	ENSG00000182247.5	1002.34229483587	1818.66740662219	0.859506464874288	0.000224651651111095	0.00134885481371646
treat	crohn_wt_ustim	crohn_wt_mdp	RP11-127L20.6	ENSG00000231233.1	23.8704601392634	224.506712608173	3.23346029934531	3.06138562001294e-14	1.02625314424309e-12
treat	crohn_wt_ustim	crohn_wt_mdp	MFSD2A	ENSG00000168389.13	280.739184206673	3016.76082106888	3.42569797195234	2.32162202033592e-41	5.6013218603316e-39
treat	crohn_wt_ustim	crohn_wt_mdp	RPL22L1	ENSG00000163584.13	352.737887271054	937.242650314112	1.40982606449446	4.32730184904111e-08	5.95395025494572e-07
treat	crohn_wt_ustim	crohn_wt_mdp	CLEC4G	ENSG00000182566.8	54.5858559928881	17.718077636391	-1.6233050919618	0.0142067856101338	0.0462314280968071
treat	crohn_wt_ustim	crohn_wt_mdp	NXPH3	ENSG00000182575.7	1.263808803985	43.7049163321925	5.11194545028502	1.41302793390804e-05	0.000115372585833388
treat	crohn_wt_ustim	crohn_wt_mdp	PTX3	ENSG00000163661.3	206.126048673321	2428.21037960286	3.55829468322914	1.48827939230511e-07	1.86361301097855e-06
treat	crohn_wt_ustim	crohn_wt_mdp	SNRPFP1	ENSG00000231878.1	189.335922423084	364.525131561202	0.945070124724551	0.00152808740284057	0.0071317555757996
treat	crohn_wt_ustim	crohn_wt_mdp	PAQR7	ENSG00000182749.5	230.669316311209	61.0658628403827	-1.91738809687885	3.37535223626257e-05	0.000250627584773203
treat	crohn_wt_ustim	crohn_wt_mdp	HCAR2	ENSG00000182782.7	23.4113486348812	248.177112418168	3.40609012237177	3.34868441052117e-16	1.38893375186992e-14
treat	crohn_wt_ustim	crohn_wt_mdp	CCL15	ENSG00000267596.1	0	95.6190581987364	Inf	0.00241808453275424	0.0105775761098264
treat	crohn_wt_ustim	crohn_wt_mdp	TNIP2	ENSG00000168884.10	795.74711732269	4566.93898502617	2.52084558455859	2.05651894068002e-26	2.06012686864612e-24
treat	crohn_wt_ustim	crohn_wt_mdp	AFMID	ENSG00000183077.11	255.26266755681	44.5432040972879	-2.51870531403777	1.32622128744535e-10	2.77050861633401e-09
treat	crohn_wt_ustim	crohn_wt_mdp	HSP90AB3P	ENSG00000183199.6	2398.2633692315	8399.098745503	1.80824443028132	1.50666394915594e-15	5.96054352171853e-14
treat	crohn_wt_ustim	crohn_wt_mdp	E2F6	ENSG00000169016.12	383.695360546212	765.73650037712	0.996886707227911	0.000167867626134702	0.00104683100210462
treat	crohn_wt_ustim	crohn_wt_mdp	HLA-DQA1	ENSG00000196735.6	9986.10135305395	27935.8726619168	1.48412543360084	0.00360479751511919	0.0148188580355152
treat	crohn_wt_ustim	crohn_wt_mdp	WDR43	ENSG00000163811.7	953.257430139221	3125.04833045698	1.71294072580231	2.10473612585249e-13	6.33983420853644e-12
treat	crohn_wt_ustim	crohn_wt_mdp	MX2	ENSG00000183486.8	6429.78342956413	21301.5914153724	1.72811916635213	2.13965306039495e-06	2.11130512238281e-05
treat	crohn_wt_ustim	crohn_wt_mdp	RP11-134K13.2	ENSG00000232389.1	341.699176494936	789.337455744905	1.20791543897046	4.92643901753762e-06	4.43022680193345e-05
treat	crohn_wt_ustim	crohn_wt_mdp	TPRA1	ENSG00000163870.10	1479.54614838323	3507.11805158227	1.24513129714372	4.51452733157627e-08	6.20159207617495e-07
treat	crohn_wt_ustim	crohn_wt_mdp	RGS14	ENSG00000169220.13	1102.13644790123	87.3205703878734	-3.65783748064218	5.69348497763567e-08	7.70374389154021e-07
treat	crohn_wt_ustim	crohn_wt_mdp	ARHGEF3	ENSG00000163947.7	846.491460226255	236.004599219271	-1.84268053879221	6.35893761311973e-10	1.19570363680287e-08
treat	crohn_wt_ustim	crohn_wt_mdp	DENND5A	ENSG00000184014.3	5602.62807114859	14683.7782465046	1.39004760426024	2.99471086130271e-10	5.89648242001326e-09
treat	crohn_wt_ustim	crohn_wt_mdp	CXCL11	ENSG00000169248.8	41.82923357614	1216.88783992625	4.86254082714163	1.48377256646856e-25	1.43599006009076e-23
treat	crohn_wt_ustim	crohn_wt_mdp	RP5-967N21.2	ENSG00000215589.2	0.430730077091777	14.9155276551142	5.11388713761249	0.0065340149496772	0.0244063837958941
treat	crohn_wt_ustim	crohn_wt_mdp	ACSL5	ENSG00000197142.6	1517.50048184468	18610.9471746425	3.61638260125601	1.2536902816301e-51	5.65150382219042e-49
treat	crohn_wt_ustim	crohn_wt_mdp	DUSP8	ENSG00000184545.6	6.77815552430711	42.7178307655264	2.65587374320195	0.0010793170822731	0.00529762224049806
treat	crohn_wt_ustim	crohn_wt_mdp	SOCS3	ENSG00000184557.3	564.194638676875	6126.72500823486	3.44085123715282	3.97279292604764e-45	1.21524897898564e-42
treat	crohn_wt_ustim	crohn_wt_mdp	USP12PY	ENSG00000232927.1	15.7433515291003	75.4307894163923	2.26041082224302	0.000469457368017167	0.00256762602622416
treat	crohn_wt_ustim	crohn_wt_mdp	TMEM173	ENSG00000184584.8	1341.74925496715	231.838014708826	-2.53292603603823	1.38401507403381e-12	3.75723902031683e-11
treat	crohn_wt_ustim	crohn_wt_mdp	RP11-90H3.1	ENSG00000232952.1	430.192506691701	880.209601602639	1.03286471379282	0.00155457421053315	0.0072367051378097
treat	crohn_wt_ustim	crohn_wt_mdp	NDUFAF2	ENSG00000164182.6	76.0422242333428	187.736249557675	1.30383460719699	0.000712745714382529	0.00369085069146696
treat	crohn_wt_ustim	crohn_wt_mdp	TMED9	ENSG00000184840.7	4436.382963109	8276.09875923923	0.899566952040156	4.75206161458642e-05	0.000340028468913389
treat	crohn_wt_ustim	crohn_wt_mdp	CCDC112	ENSG00000164221.8	803.944344211514	245.384471354042	-1.71205167544358	3.2554068094301e-10	6.40242464357492e-09
treat	crohn_wt_ustim	crohn_wt_mdp	F2RL1	ENSG00000164251.4	371.599857713485	19.9601176214125	-4.21855782195176	2.0790166692205e-25	1.96759975379818e-23
treat	crohn_wt_ustim	crohn_wt_mdp	H1FX	ENSG00000184897.4	1918.29482318306	1123.82311664709	-0.771409484086417	0.00115289305581107	0.00560575022595619
treat	crohn_wt_ustim	crohn_wt_mdp	TTC30A	ENSG00000197557.5	90.4266053411134	15.8282143209949	-2.51424879995306	1.93715597007192e-05	0.000152778461175561
treat	crohn_wt_ustim	crohn_wt_mdp	YWHAG	ENSG00000170027.5	8157.10288985778	18461.6827359584	1.17840530221448	8.75731849418405e-08	1.14426289706615e-06
treat	crohn_wt_ustim	crohn_wt_mdp	PDCD1LG2	ENSG00000197646.6	81.6316979000622	308.092146492433	1.91616053733482	0.000635299611870504	0.00334851764656669
treat	crohn_wt_ustim	crohn_wt_mdp	CITED2	ENSG00000164442.8	3408.5891918923	2146.65526277456	-0.667084210792921	0.00323647973597038	0.0135386808002864
treat	crohn_wt_ustim	crohn_wt_mdp	STK17A	ENSG00000164543.5	387.561913904564	1918.33926082845	2.30735917768842	1.52383172998388e-13	4.65298351775828e-12
treat	crohn_wt_ustim	crohn_wt_mdp	C7orf60	ENSG00000164603.7	619.792208716741	3136.67511501319	2.33937958368314	1.18237114541135e-22	8.92247476691474e-21
treat	crohn_wt_ustim	crohn_wt_mdp	TAF13	ENSG00000197780.4	602.123928799635	1443.25956153479	1.26119842585199	2.93537451071667e-07	3.47498032954918e-06
treat	crohn_wt_ustim	crohn_wt_mdp	KCNK5	ENSG00000164626.8	18.2142062824896	197.66168629082	3.43989722021685	0.00465052843743006	0.0183980489914958
treat	crohn_wt_ustim	crohn_wt_mdp	SYTL3	ENSG00000164674.11	701.754469478469	110.137819057047	-2.67165640158302	7.10555508221328e-06	6.16606679626715e-05
treat	crohn_wt_ustim	crohn_wt_mdp	TNFAIP2	ENSG00000185215.4	18142.2559433393	81592.3105682636	2.16907933349778	1.8984974037643e-22	1.39576225435547e-20
treat	crohn_wt_ustim	crohn_wt_mdp	SOCS1	ENSG00000185338.4	15.9704029474229	107.434440269432	2.7499839335687	2.98326534468664e-07	3.52923586702225e-06
treat	crohn_wt_ustim	crohn_wt_mdp	HSPA8P1	ENSG00000234176.1	112.323720994133	381.935704677301	1.76566716011296	3.27695125599699e-08	4.62390239005177e-07
treat	crohn_wt_ustim	crohn_wt_mdp	RP11-157D23.2	ENSG00000234191.1	23.0657628396605	258.137312383495	3.48431377878086	3.0951082697812e-17	1.42908907442997e-15
treat	crohn_wt_ustim	crohn_wt_mdp	MSC	ENSG00000178860.8	15.9420215201326	5207.98365012283	8.35174652794969	3.47819756732647e-40	7.73786030237693e-38
treat	crohn_wt_ustim	crohn_wt_mdp	RP11-676M6.1	ENSG00000254612.1	1343.47718394326	3632.58806494769	1.43502595308223	4.77371827721097e-10	9.1469568331794e-09
treat	crohn_wt_ustim	crohn_wt_mdp	RP11-54D18.4	ENSG00000234297.2	305.476113167857	88.937610393005	-1.78019402482867	7.05772846310338e-07	7.61807741480535e-06
treat	crohn_wt_ustim	crohn_wt_mdp	LINC00324	ENSG00000178977.3	426.594741603042	128.014603412159	-1.73655778578744	3.2662416410333e-08	4.61259021524323e-07
treat	crohn_wt_ustim	crohn_wt_mdp	DYNLT3	ENSG00000165169.6	1060.17365394498	3262.85980074578	1.62183640454363	4.53375002124e-06	4.10916073353657e-05
treat	crohn_wt_ustim	crohn_wt_mdp	MID1IP1	ENSG00000165175.11	1252.7383798323	679.179736831402	-0.883219833482732	0.000339925470773284	0.00194616420934036
treat	crohn_wt_ustim	crohn_wt_mdp	TRIM8	ENSG00000171206.7	2837.59469858035	1331.57406489267	-1.09153586358027	2.15064843406767e-06	2.12093308437416e-05
treat	crohn_wt_ustim	crohn_wt_mdp	NOL6	ENSG00000165271.11	1412.80135359548	3035.89735025661	1.10356438084569	1.26268133825939e-06	1.30772257100262e-05
treat	crohn_wt_ustim	crohn_wt_mdp	RP13-507I23.2	ENSG00000234825.2	1806.715701615	3125.48002453027	0.790708275359898	0.000541176843149104	0.00291337502298685
treat	crohn_wt_ustim	crohn_wt_mdp	EVI2B	ENSG00000185862.5	14116.0599279799	4363.47418447409	-1.69378829311349	1.21442292429164e-14	4.30705273149396e-13
treat	crohn_wt_ustim	crohn_wt_mdp	CTSO	ENSG00000256043.2	1960.7668122514	1203.07326836288	-0.704693463850392	0.00869453802580915	0.0309641239879648
treat	crohn_wt_ustim	crohn_wt_mdp	FFAR3	ENSG00000185897.6	0.402348649801447	25.6247531090253	5.99294810297502	0.00425181013735249	0.0170330934641834
treat	crohn_wt_ustim	crohn_wt_mdp	RPL36AL	ENSG00000165502.6	3313.89368454303	6782.41327992007	1.03327137715302	3.61758236570209e-06	3.36606115830944e-05
treat	crohn_wt_ustim	crohn_wt_mdp	EIF4A1P2	ENSG00000235001.2	1249.96033804645	2956.92010387324	1.24221294421569	6.8391135694719e-08	9.15981356098934e-07
treat	crohn_wt_ustim	crohn_wt_mdp	KLHDC8B	ENSG00000185909.10	1145.55670277579	72.4298150256363	-3.98332136982703	4.36341816047726e-05	0.000315248220535535
treat	crohn_wt_ustim	crohn_wt_mdp	IRS2	ENSG00000185950.7	1125.37750490271	246.098733610443	-2.19309989183805	1.8644964815908e-16	7.82814331609079e-15
treat	crohn_wt_ustim	crohn_wt_mdp	AC010878.3	ENSG00000225402.1	217.789150849826	460.089690715609	1.07898304206423	0.000209882858383512	0.00127132014289588
treat	crohn_wt_ustim	crohn_wt_mdp	RASA3	ENSG00000185989.9	2111.00145927648	4107.54373873266	0.960348361658051	1.99607442674911e-05	0.000156775584274242
treat	crohn_wt_ustim	crohn_wt_mdp	UBE2J1	ENSG00000198833.6	1553.79700153902	7676.92290800431	2.30473012786335	9.25273608032059e-24	7.54758900266151e-22
treat	crohn_wt_ustim	crohn_wt_mdp	SFMBT2	ENSG00000198879.6	638.458847256746	1624.37893529252	1.34722268669474	0.00296411072270425	0.0125556915627903
treat	crohn_wt_ustim	crohn_wt_mdp	FCAR	ENSG00000186431.12	922.667244839707	2772.73080341547	1.58742520970586	0.00123459926766578	0.00594064198177383
treat	crohn_wt_ustim	crohn_wt_mdp	C3AR1	ENSG00000171860.4	16289.1282582786	35488.0834246734	1.12342526454102	1.05102122418933e-05	8.83848481608407e-05
treat	crohn_wt_ustim	crohn_wt_mdp	AC013470.6	ENSG00000236048.2	272.313235320396	523.238886822292	0.942202661293547	0.000853330096204007	0.00432215983086181
treat	crohn_wt_ustim	crohn_wt_mdp	BAIAP2-AS1	ENSG00000226137.3	1261.13093862355	106.372955801981	-3.56751476057717	7.07416597991167e-36	1.27558382353565e-33
treat	crohn_wt_ustim	crohn_wt_mdp	SUCLG2P2	ENSG00000236349.1	205.24455384819	95.242109236234	-1.10767246461846	0.00266150540026406	0.0114811351061504
treat	crohn_wt_ustim	crohn_wt_mdp	FCER1A	ENSG00000179639.6	2446.58360597044	1070.41116986985	-1.1926035082964	1.23200148883796e-05	0.000101952586974851
treat	crohn_wt_ustim	crohn_wt_mdp	MBOAT1	ENSG00000172197.9	733.504949068971	329.163375189205	-1.15600287875075	0.00089019595867802	0.00448633620834201
treat	crohn_wt_ustim	crohn_wt_mdp	RANP1	ENSG00000236603.1	730.474815595773	2363.2454730151	1.69386305193254	1.24970981300605e-12	3.414278962806e-11
treat	crohn_wt_ustim	crohn_wt_mdp	HMGA1P1	ENSG00000236683.2	9.13548456853513	56.5867373289152	2.63091079700415	0.000215342054285864	0.00129930530126662
treat	crohn_wt_ustim	crohn_wt_mdp	ARNT2	ENSG00000172379.14	92.5468656315451	774.302857039672	3.06464193047341	4.53063120353344e-25	4.12817619768765e-23
treat	crohn_wt_ustim	crohn_wt_mdp	CTD-2240H23.2	ENSG00000259143.1	93.5786143494707	11.9740887894173	-2.96626299321441	0.0082493501634199	0.0296747938469935
treat	crohn_wt_ustim	crohn_wt_mdp	MAGEH1	ENSG00000187601.3	217.769116178878	59.3942417687674	-1.87440439222437	2.67083984475464e-06	2.57290464745629e-05
treat	crohn_wt_ustim	crohn_wt_mdp	TRMT61A	ENSG00000166166.8	305.925207336765	907.252888285162	1.56832575898467	2.29477648409985e-09	3.99487003786895e-08
treat	crohn_wt_ustim	crohn_wt_mdp	CTA-204B4.6	ENSG00000259758.1	1856.52846608572	4272.89947017519	1.20260793853215	4.02717502876151e-05	0.000293680324575073
treat	crohn_wt_ustim	crohn_wt_mdp	ZKSCAN4	ENSG00000187626.7	311.434545389351	123.957099012527	-1.3290880851687	5.60701502009888e-05	0.000394610383296195
treat	crohn_wt_ustim	crohn_wt_mdp	VMAC	ENSG00000187650.3	184.631281670102	52.3804351277122	-1.81754705691263	7.51186461618235e-06	6.49172317979931e-05
treat	crohn_wt_ustim	crohn_wt_mdp	CCL3L1	ENSG00000205021.9	19.6766850775069	497.609261276845	4.66045424044029	0.000168423055383557	0.00104950416104777
treat	crohn_wt_ustim	crohn_wt_mdp	HSP90AA4P	ENSG00000205100.2	243.155479879134	605.415696050204	1.31604697379072	0.00217491182840758	0.00966439419471385
treat	crohn_wt_ustim	crohn_wt_mdp	AC097495.2	ENSG00000237576.1	16.6615745378645	58.3327573013159	1.80778152630009	0.00516262472049476	0.020085342144464
treat	crohn_wt_ustim	crohn_wt_mdp	MMP10	ENSG00000166670.5	0	119.849968004986	Inf	0.000151126968478142	0.000954926215429943
treat	crohn_wt_ustim	crohn_wt_mdp	AP001056.1	ENSG00000237604.1	83.2511098347417	403.79559453126	2.27808376050391	3.02097136629683e-12	7.88860358302817e-11
treat	crohn_wt_ustim	crohn_wt_mdp	RP11-169L17.5	ENSG00000237661.1	14.1623383571848	80.2521826803345	2.50248114101368	3.12853062287587e-05	0.000234948397938902
treat	crohn_wt_ustim	crohn_wt_mdp	FAM96A	ENSG00000166797.6	3595.0435672255	1352.91316244113	-1.40994001232481	7.86284489308825e-10	1.45297230872278e-08
treat	crohn_wt_ustim	crohn_wt_mdp	PPP1R14B	ENSG00000173457.6	164.655756316481	351.013356126014	1.09207297739296	0.000866938998866208	0.00438201978476782
treat	crohn_wt_ustim	crohn_wt_mdp	GMPPB	ENSG00000173540.8	49.6959006729533	139.631561073376	1.49042631589037	0.000577852943584556	0.00307984471798489
treat	crohn_wt_ustim	crohn_wt_mdp	PPAPDC2	ENSG00000205808.4	561.463342410136	133.763546717708	-2.06950682719287	5.88536527471294e-12	1.48916258723534e-10
treat	crohn_wt_ustim	crohn_wt_mdp	TEF	ENSG00000167074.9	228.874607145051	69.6124016686333	-1.71714115494126	4.79519983911043e-06	4.33008820474231e-05
treat	crohn_wt_ustim	crohn_wt_mdp	MEI1	ENSG00000167077.8	120.626126835775	622.315385777956	2.36710349559162	0.0100812018921596	0.0350396098838794
treat	crohn_wt_ustim	crohn_wt_mdp	PLSCR1	ENSG00000188313.7	4017.6215015774	11883.6329821242	1.56456239442849	2.63971227915943e-10	5.233596220139e-09
treat	crohn_wt_ustim	crohn_wt_mdp	CCL23	ENSG00000167236.2	3.36069633486322	204.432478395218	5.92672041690262	4.10785777950016e-19	2.2846624598324e-17
treat	crohn_wt_ustim	crohn_wt_mdp	H3F3C	ENSG00000188375.3	641.831231506213	1106.65580413412	0.785940681970848	0.0113170559801404	0.0384170839273086
treat	crohn_wt_ustim	crohn_wt_mdp	NCKAP5L	ENSG00000167566.12	1450.2715291442	563.42203645823	-1.36403513980479	2.16269697700782e-08	3.17183212466986e-07
treat	crohn_wt_ustim	crohn_wt_mdp	COLQ	ENSG00000206561.6	62.5660487988627	13.0256643397181	-2.26402304190176	0.0007488995468675	0.00385476239117797
treat	crohn_wt_ustim	crohn_wt_mdp	YIF1B	ENSG00000167645.12	825.278839986464	358.766279338502	-1.20183735354408	4.82138034352875e-06	4.35143547337447e-05
treat	crohn_wt_ustim	crohn_wt_mdp	HDGFRP2	ENSG00000167674.10	583.722737371063	162.270203167371	-1.84688515604795	3.65080068864816e-10	7.15540226505068e-09
treat	crohn_wt_ustim	crohn_wt_mdp	XXYLT1	ENSG00000173950.11	268.40828319928	67.3654072250364	-1.99434934534345	3.87122401761423e-08	5.37391146043207e-07
treat	crohn_wt_ustim	crohn_wt_mdp	RP1-273G13.2	ENSG00000188512.5	65.4726422970807	191.461395121983	1.54808941853028	6.54263752446678e-05	0.0004530128568881
treat	crohn_wt_ustim	crohn_wt_mdp	YWHAZP2	ENSG00000213236.3	899.659915433757	1724.60098046711	0.938810955471845	7.48493275356188e-05	0.000511027891863352
treat	crohn_wt_ustim	crohn_wt_mdp	NRAS	ENSG00000213281.4	3550.1925407932	8399.64893647134	1.2424317619575	1.94787180329814e-08	2.9011318624726e-07
treat	crohn_wt_ustim	crohn_wt_mdp	KCTD5	ENSG00000167977.4	1945.57773384403	1110.13281665888	-0.809466331656176	0.000590323632348046	0.00314142398947562
treat	crohn_wt_ustim	crohn_wt_mdp	VPS37C	ENSG00000167987.6	1257.62499399397	5265.46878489698	2.06586018510279	3.4224664337711e-19	1.94128642418871e-17
treat	crohn_wt_ustim	crohn_wt_mdp	YWHAZP3	ENSG00000229932.2	622.959243728309	1251.0839041564	1.00596886227416	4.82617697207634e-05	0.000344611969702658
treat	crohn_wt_ustim	crohn_wt_mdp	MTF1	ENSG00000188786.8	762.203596075506	5746.07934929672	2.9143295956954	4.82579176052163e-20	2.89041303698376e-18
treat	crohn_wt_ustim	crohn_wt_mdp	BATF2	ENSG00000168062.5	105.483793947509	529.657502257064	2.32803838998511	1.6196732568131e-07	2.01781839194243e-06
treat	crohn_wt_ustim	crohn_wt_mdp	HNRNPKP4	ENSG00000243547.1	4477.20048570781	6975.48188815219	0.639695963781031	0.00436196361001607	0.0173970748869791
treat	crohn_wt_ustim	crohn_wt_mdp	MUSTN1	ENSG00000243696.2	331.924274522804	97.7718359072463	-1.7633632931567	2.02122739987718e-06	2.00368202314214e-05
treat	crohn_wt_ustim	crohn_wt_mdp	PHLDA2	ENSG00000181649.5	18.7584620687427	78.079587137523	2.05740387245596	0.000410914208081519	0.00229132825014206
treat	crohn_wt_ustim	crohn_wt_mdp	RP11-569H14.1	ENSG00000244153.1	1085.33129564778	409.589209986142	-1.4058858749449	7.04062209265555e-05	0.000483584027454649
treat	crohn_wt_ustim	crohn_wt_mdp	BLOC1S2	ENSG00000196072.7	1978.62208038425	4051.02660989027	1.03379147975026	2.79339381121961e-05	0.000212575903981305
treat	crohn_wt_ustim	crohn_wt_mdp	UBTD2	ENSG00000168246.5	594.624549678466	3178.85720807534	2.41845728041477	1.05270212879893e-20	6.65416511672533e-19
treat	crohn_wt_ustim	crohn_wt_mdp	COA6	ENSG00000168275.10	352.903167167059	728.638632949874	1.04593111205216	7.76346355857552e-05	0.000526685666369896
treat	crohn_wt_ustim	crohn_wt_mdp	PSMD7P1	ENSG00000266707.1	89.0826609229942	217.567304867903	1.28824521294761	0.000423782738344136	0.002356182508223
treat	crohn_wt_ustim	crohn_wt_mdp	RP11-690G19.3	ENSG00000266753.1	228.405478305195	26.1257275802215	-3.12805413340825	4.79534838652462e-13	1.38057677077591e-11
treat	crohn_wt_ustim	crohn_wt_mdp	ARF4	ENSG00000168374.6	3274.11292546918	7322.73541750386	1.16127858803168	2.15822108918317e-07	2.63885276643167e-06
treat	crohn_wt_ustim	crohn_wt_mdp	YBX1P10	ENSG00000213866.3	1945.24383596341	3155.41016901201	0.697876543956579	0.00189317720282979	0.00856353986915084
treat	crohn_wt_ustim	crohn_wt_mdp	TAP1	ENSG00000168394.9	3061.04010021729	9312.06564981722	1.6050792846713	7.17756894479868e-13	2.02223282934871e-11
treat	crohn_wt_ustim	crohn_wt_mdp	MLKL	ENSG00000168404.8	1819.68435251651	688.455565336089	-1.40225277096222	0.000510930313667615	0.00276357318380999
treat	crohn_wt_ustim	crohn_wt_mdp	PTPN1	ENSG00000196396.5	3037.89586927297	12871.7578525446	2.08306476683141	2.98402053541075e-20	1.8255811346995e-18
treat	crohn_wt_ustim	crohn_wt_mdp	YRDC	ENSG00000196449.3	264.413178128556	1256.30206421715	2.24831739987913	7.76812423392683e-18	3.84589503257707e-16
treat	crohn_wt_ustim	crohn_wt_mdp	TCEAL3	ENSG00000196507.6	280.961226957259	616.372890499349	1.13343235994756	4.17448678351776e-05	0.000303276032532192
treat	crohn_wt_ustim	crohn_wt_mdp	NBPF9	ENSG00000168614.12	363.956903946388	1553.41216194541	2.09360112977656	9.12473430736838e-17	3.98741578278623e-15
treat	crohn_wt_ustim	crohn_wt_mdp	MMP1	ENSG00000196611.4	2.81644054861013	52.3804351277122	4.2170831207015	1.62620536261104e-06	1.63864105067807e-05
treat	crohn_wt_ustim	crohn_wt_mdp	ANXA2P2	ENSG00000231991.3	19744.5200974215	38868.14275526	0.977135870076455	6.81679136293209e-06	5.93653462364142e-05
treat	crohn_wt_ustim	crohn_wt_mdp	RP11-807E13.3	ENSG00000267656.1	5.51434672032211	42.0928307856364	2.93231264937537	0.000447191447669332	0.00246790898794319
treat	crohn_wt_ustim	crohn_wt_mdp	RP11-701P16.4	ENSG00000249173.1	0	25.6297075676007	Inf	2.00198092980099e-05	0.000157167430465128
treat	crohn_wt_ustim	crohn_wt_mdp	PXDC1	ENSG00000168994.8	487.232520855637	1047.39037828831	1.10411692104171	9.47235916289966e-06	8.05257610667286e-05
treat	crohn_wt_ustim	crohn_wt_mdp	RP5-1053E7.3	ENSG00000214812.2	310.629848089748	1224.59600896725	1.97903751785993	1.63830301063171e-14	5.68099809152251e-13
treat	crohn_wt_ustim	crohn_wt_mdp	AC005795.1	ENSG00000268034.1	1125.15880024073	2035.18825444268	0.855033617821846	0.000269796295567086	0.00158111889944036
treat	crohn_wt_ustim	crohn_wt_mdp	ADA	ENSG00000196839.8	3415.66118823394	18029.6544565979	2.40013496634071	9.90321920218424e-08	1.27838843205287e-06
treat	crohn_wt_ustim	crohn_wt_mdp	PARM1	ENSG00000169116.7	227.757714145254	59.0272017234158	-1.9480480635718	2.65615913237049e-07	3.19074375438334e-06
treat	crohn_wt_ustim	crohn_wt_mdp	KIAA1211L	ENSG00000196872.6	160.164811557742	14.3550176588588	-3.47993020996585	6.38612940615532e-12	1.61348667739588e-10
treat	crohn_wt_ustim	crohn_wt_mdp	CCT5P1	ENSG00000250444.1	265.842266828546	624.051332788897	1.23109420618359	6.67006787593821e-06	5.81763048446138e-05
treat	crohn_wt_ustim	crohn_wt_mdp	WSB2	ENSG00000176871.4	2862.33162140222	6998.73009269526	1.28990234312623	5.61019294028441e-09	9.15262905400686e-08
treat	crohn_wt_ustim	crohn_wt_mdp	CASP4	ENSG00000196954.8	3390.95263456074	9192.28099201741	1.43873226665337	0.00105485339928021	0.00520139284101038
treat	crohn_wt_ustim	crohn_wt_mdp	CALM2P3	ENSG00000215482.2	364.325862501162	180.598417407926	-1.01244416123685	0.000853616060785966	0.00432233021615832
treat	crohn_wt_ustim	crohn_wt_mdp	AC026806.2	ENSG00000268913.1	289.462302789933	91.2490948202364	-1.66549332290241	1.43273165320301e-06	1.46698704240093e-05
treat	crohn_wt_ustim	crohn_wt_mdp	SRC	ENSG00000197122.7	2474.04681639132	30207.4193658208	3.60995823340239	3.34284077440142e-52	1.5476449314999e-49
treat	crohn_wt_ustim	crohn_wt_mdp	RP11-37B2.1	ENSG00000251136.2	84.504901303253	398.810458067866	2.23859631667515	0.00733707238140117	0.0268620063697366
treat	crohn_wt_ustim	crohn_wt_mdp	WI2-1896O14.1	ENSG00000215861.4	17.2392204191447	88.9277014758541	2.36693836134994	0.00015126371412326	0.000955437840313953
treat	crohn_wt_ustim	crohn_wt_mdp	RP11-792D21.2	ENSG00000251442.1	375.837040205742	77.1669004716422	-2.28405319305	1.13288351827262e-11	2.78426035409037e-10
treat	crohn_wt_ustim	crohn_wt_mdp	FITM2	ENSG00000197296.5	196.067332428284	70.316755007884	-1.47940878295169	0.000145146016301774	0.000920529899759124
treat	crohn_wt_ustim	crohn_wt_mdp	CKLF	ENSG00000217555.7	780.487920636656	113.366944608734	-2.78337626185505	1.92994343514877e-21	1.32239724176394e-19
treat	crohn_wt_ustim	crohn_wt_mdp	IL8	ENSG00000169429.6	633.356869591354	88776.4231152166	7.13101414618266	3.73517198953168e-09	6.30379272716035e-08
treat	crohn_wt_ustim	crohn_wt_mdp	MAP3K5	ENSG00000197442.8	1678.54177955981	7623.58519608354	2.18326117674212	1.55106190151888e-21	1.071358482783e-19
treat	crohn_wt_ustim	crohn_wt_mdp	GSTK1	ENSG00000197448.9	5708.28048308071	2974.92595021778	-0.940202466765754	2.08600370567286e-05	0.000162942286722189
treat	crohn_wt_ustim	crohn_wt_mdp	CCDC71L	ENSG00000253276.1	711.871616087561	1508.3234752719	1.08325687834011	0.000326303228440914	0.00187443806277427
treat	crohn_wt_ustim	crohn_wt_mdp	hsa-mir-146a	ENSG00000253522.1	335.186471151716	2654.4526291112	2.98537857056841	4.60008456383635e-12	1.17963246375025e-10
treat	crohn_wt_ustim	crohn_wt_mdp	AC002511.2	ENSG00000233214.1	0	19.3996076251571	Inf	0.00026814186615525	0.00157357662461097
treat	crohn_wt_ustim	crohn_wt_mdp	PFN1P1	ENSG00000233328.3	2450.70058350667	4439.90155826353	0.857333456978481	0.00014088741869995	0.000898176956579885
treat	crohn_wt_ustim	crohn_wt_mdp	FLJ20373	ENSG00000233404.2	733.070880903272	1444.16225726136	0.978208238795296	4.40518185799921e-05	0.000317729537800111
treat	crohn_wt_ustim	crohn_wt_mdp	RP11-570P14.1	ENSG00000233514.1	199.825368745212	523.328149098803	1.38897611011803	1.37977149766074e-06	1.41621688966775e-05
treat	crohn_wt_ustim	crohn_wt_mdp	CRTAP	ENSG00000170275.9	4424.903498781	1610.07329817511	-1.4585196241344	1.66817431219649e-10	3.42635802972733e-09
treat	crohn_wt_ustim	crohn_wt_mdp	ETV3L	ENSG00000253831.1	7.75815005538881	318.508812823932	5.35947680051855	2.08169118838003e-05	0.000162679607924041
treat	crohn_wt_ustim	crohn_wt_mdp	PKMP4	ENSG00000254023.1	101.153120417038	246.212850201986	1.28336523462256	0.000260615022135779	0.00153466322763352
treat	crohn_wt_ustim	crohn_wt_mdp	TTC4P1	ENSG00000221971.3	45.7007956022291	120.589084576419	1.39980813758587	0.00186687712501702	0.00846693279098267
treat	crohn_wt_ustim	crohn_wt_mdp	NFXL1	ENSG00000170448.7	6793.79713320096	800.924768676823	-3.08447949819594	0.015588345383864	0.0497908551977605
treat	crohn_wt_ustim	crohn_wt_mdp	CD14	ENSG00000170458.9	31078.5228358232	7965.74541110471	-1.96403665763466	4.39669199912893e-19	2.4373894480608e-17
treat	crohn_wt_ustim	crohn_wt_mdp	C1orf122	ENSG00000197982.10	388.114516447161	5235.88090816772	3.75387798345946	8.09619812578281e-50	3.22529939289906e-47
treat	crohn_wt_ustim	crohn_wt_mdp	SERPINB9	ENSG00000170542.5	758.208491004782	14719.0377637339	4.27894493709218	4.86298580781614e-08	6.65890862413193e-07
treat	crohn_wt_ustim	crohn_wt_mdp	SIRPA	ENSG00000198053.7	19079.1523097959	45754.0132266529	1.26190121864656	8.23176396058176e-09	1.30807158297556e-07
treat	crohn_wt_ustim	crohn_wt_mdp	CDCA4	ENSG00000170779.10	279.161509123364	581.933729710384	1.05975483316441	0.000119572116130611	0.000777037310059701
treat	crohn_wt_ustim	crohn_wt_mdp	HSD17B11	ENSG00000198189.6	4445.85234248849	1672.48337771036	-1.41046816132535	6.0773011726885e-10	1.1490526389421e-08
treat	crohn_wt_ustim	crohn_wt_mdp	RP11-1033A18.1	ENSG00000224411.2	3291.4139204803	8955.40301371225	1.44405089045431	1.68582756757075e-06	1.69473158641356e-05
treat	crohn_wt_ustim	crohn_wt_mdp	RP11-466P24.2	ENSG00000254893.2	2019.63659932531	6795.49344330411	1.75048258678526	1.30097872517888e-14	4.58554846961199e-13
treat	crohn_wt_ustim	crohn_wt_mdp	PIPSL	ENSG00000180764.11	837.656486512964	1730.52357588926	1.04677795894355	1.13500969515835e-05	9.47962753684181e-05
treat	crohn_wt_ustim	crohn_wt_mdp	RP11-297L17.6	ENSG00000234337.3	845.745196360364	1608.94253330975	0.927817815185585	0.00240523223060599	0.0105321135251228
treat	crohn_wt_ustim	crohn_wt_mdp	ATP6V0E2	ENSG00000171130.12	86.1994401843298	18.1396987482264	-2.24852800310439	0.00723462595316926	0.026542973351422
treat	crohn_wt_ustim	crohn_wt_mdp	BRAFP1	ENSG00000224775.1	39.8742531817134	95.3065992198686	1.25711861427845	0.0108658431506657	0.0372009598475063
treat	crohn_wt_ustim	crohn_wt_mdp	HCAR3	ENSG00000255398.2	93.2714273170139	814.94726345605	3.12719960325324	2.50927309791527e-26	2.49906093995864e-24
treat	crohn_wt_ustim	crohn_wt_mdp	NUDT16	ENSG00000198585.7	3228.94303022913	322.660451936497	-3.32297332246827	2.79281322144907e-39	5.98011131042783e-37
treat	crohn_wt_ustim	crohn_wt_mdp	PPIAP22	ENSG00000198618.4	1166.3352609892	2101.21431740927	0.849240771713812	0.000263477091577412	0.00154938639846243
treat	crohn_wt_ustim	crohn_wt_mdp	SRIP3	ENSG00000224953.1	18.3277319916509	64.9150339133849	1.8245243687854	0.0031071758951123	0.013074409993435
treat	crohn_wt_ustim	crohn_wt_mdp	CLSTN1	ENSG00000171603.11	2765.39732552493	1191.40693016022	-1.21482052217958	1.0476631906465e-07	1.34329868680947e-06
treat	crohn_wt_ustim	crohn_wt_mdp	SPSB1	ENSG00000171621.9	153.01602689953	815.225123247044	2.41351574380727	3.27290568220625e-10	6.42945806607719e-09
treat	crohn_wt_ustim	crohn_wt_mdp	LDB1	ENSG00000198728.6	2711.78478481626	788.603293632047	-1.78187104547071	4.86260783861517e-14	1.58659947191386e-12
treat	crohn_wt_ustim	crohn_wt_mdp	RP11-320N7.3	ENSG00000256356.1	687.708994919052	1686.23329524578	1.29393403049375	8.33188071520496e-08	1.09619905262259e-06
treat	crohn_wt_ustim	crohn_wt_mdp	GPR34	ENSG00000171659.9	3254.81523469985	34.3052263631204	-6.56800345224471	2.95936622476175e-05	0.000223518269092455
treat	crohn_wt_ustim	crohn_wt_mdp	RP11-329A14.1	ENSG00000235105.1	120.053489622232	31.2348075301544	-1.94245079421222	6.91195745682604e-05	0.000475700406731338
treat	crohn_wt_ustim	crohn_wt_mdp	RASGRP4	ENSG00000171777.11	1877.54742500221	511.195353590664	-1.87690272089313	1.51685816451251e-14	5.29201229289192e-13
treat	crohn_wt_ustim	crohn_wt_mdp	RP6-145B8.3	ENSG00000225536.1	402.732628220121	955.42214877525	1.2463159620705	2.29332606894981e-06	2.24483860349201e-05
treat	crohn_wt_ustim	crohn_wt_mdp	NFAM1	ENSG00000235568.2	6779.30250921884	2278.53373659114	-1.5730311171853	1.63897342077841e-07	2.03741761233194e-06
treat	crohn_wt_ustim	crohn_wt_mdp	MAP3K3	ENSG00000198909.3	6693.19658462996	1148.80313396408	-2.54256379806514	1.9238900026683e-14	6.63103334923701e-13
treat	crohn_wt_ustim	crohn_wt_mdp	SIRPAP1	ENSG00000225774.1	420.591231371916	1068.43691671436	1.3450110523544	4.14367924172132e-06	3.7897077101274e-05
treat	crohn_wt_ustim	crohn_wt_mdp	NAGA	ENSG00000198951.7	7089.09095024328	3868.63254590203	-0.873776935490322	5.71729969762844e-05	0.000401382556640882
treat	crohn_wt_ustim	crohn_wt_mdp	RP11-1136G11.6	ENSG00000257790.1	43.8977396797279	121.84899345335	1.47287577199884	0.0012593701669948	0.00603947675269341
treat	crohn_wt_ustim	crohn_wt_mdp	ANKRD34B	ENSG00000189127.3	32.0643489394808	1.8204188731861	-4.13862776007959	0.00127996035089147	0.00612792644236191
treat	crohn_wt_ustim	crohn_wt_mdp	RP11-760D2.7	ENSG00000213650.3	94.8340763971126	214.357997150517	1.17654478547299	0.00116349078808797	0.00564446253184561
treat	crohn_wt_ustim	crohn_wt_mdp	FTH1P20	ENSG00000226564.1	232.433973470946	884.152907388574	1.92747493993211	7.1699914102264e-13	2.02223282934871e-11
treat	crohn_wt_ustim	crohn_wt_mdp	CEBPB	ENSG00000172216.4	2342.02137005065	8427.60400757604	1.84736828710888	9.97603108373785e-05	0.000658533381365816
treat	crohn_wt_ustim	crohn_wt_mdp	NHSL2	ENSG00000204131.6	968.581736436179	78.5061627079338	-3.62499598511018	2.01664046207342e-33	3.05708416949714e-31
treat	crohn_wt_ustim	crohn_wt_mdp	CTD-2568P8.3	ENSG00000258427.2	802.351646194649	1418.42346958295	0.821981743217169	0.00066823003183062	0.00349840478155823
treat	crohn_wt_ustim	crohn_wt_mdp	RP11-736L22.1	ENSG00000259051.1	865.136399655492	1501.041717757	0.794964558822429	0.000982678503478441	0.00488345888151601
treat	crohn_wt_ustim	crohn_wt_mdp	IDH2	ENSG00000182054.5	3597.81994150187	1168.24741373857	-1.62277714310376	1.55453664851588e-12	4.19357681717748e-11
treat	crohn_wt_ustim	crohn_wt_mdp	LRRC20	ENSG00000172731.9	25.3329389342807	1.68152998876611	-3.91316804369129	0.0131825856140321	0.0435521102349797
treat	crohn_wt_ustim	crohn_wt_mdp	RP11-142L4.2	ENSG00000236792.1	128.905159917864	478.665873951397	1.89270893989633	4.78118796412864e-10	9.1510335000585e-09
treat	crohn_wt_ustim	crohn_wt_mdp	AC068491.1	ENSG00000172965.6	48.6875247145812	331.906471667577	2.7691526994103	8.99812428371947e-07	9.54414049412474e-06
treat	crohn_wt_ustim	crohn_wt_mdp	AC007318.5	ENSG00000172974.10	768.869893400128	1286.95158945817	0.743146391490834	0.00223674703089193	0.00989297098868543
treat	crohn_wt_ustim	crohn_wt_mdp	RP11-3D23.1	ENSG00000236852.1	253.758451910423	498.730199247202	0.974803689297246	0.000659299924170412	0.00345799378476398
treat	crohn_wt_ustim	crohn_wt_mdp	C9orf139	ENSG00000180539.4	799.94923914079	116.050423539893	-2.78515666856588	3.51155212711888e-21	2.31357261298256e-19
treat	crohn_wt_ustim	crohn_wt_mdp	HLA-DQA2	ENSG00000237541.3	2052.6508877198	5590.98636788124	1.4456145507939	1.33647993603654e-10	2.78514614407614e-09
treat	crohn_wt_ustim	crohn_wt_mdp	HIST1H2AC	ENSG00000180573.7	878.901398030612	410.219164424607	-1.09930642920219	5.81466991252159e-05	0.000407383622092003
treat	crohn_wt_ustim	crohn_wt_mdp	SAMD9	ENSG00000205413.3	3939.59090992425	10711.2242664224	1.44300565394834	0.000182887886748658	0.00112571667265703
treat	crohn_wt_ustim	crohn_wt_mdp	RP13-516M14.1	ENSG00000260563.2	127.115459419442	35.088933061732	-1.85705151152655	9.70531796899904e-05	0.000643141573729027
treat	crohn_wt_ustim	crohn_wt_mdp	RP11-497H16.6	ENSG00000205565.6	61.3590028494584	4.83130218109293	-3.66679104142227	3.39595883154698e-06	3.17794262752474e-05
treat	crohn_wt_ustim	crohn_wt_mdp	FTH1P7	ENSG00000232187.1	2995.57413716708	10748.5549113805	1.84323826565704	7.71214665437322e-12	1.93141918405575e-10
treat	crohn_wt_ustim	crohn_wt_mdp	PSMA6P2	ENSG00000229083.1	10.7164977404506	125.564230100508	3.55052013678288	1.08018261118088e-10	2.27875962186311e-09
treat	crohn_wt_ustim	crohn_wt_mdp	RP11-566E18.3	ENSG00000260804.2	238.175371609591	108.481061361157	-1.13458104109394	0.00128842340147319	0.00615811742947427
treat	crohn_wt_ustim	crohn_wt_mdp	CLEC6A	ENSG00000205846.3	67.9101069554429	180.206523047543	1.40795302460807	0.00617514006154435	0.0232279642631214
treat	crohn_wt_ustim	crohn_wt_mdp	C22orf42	ENSG00000205856.3	5.3156767292898	148.034256558631	4.7995338874765	1.64057342846592e-16	6.90491961415756e-15
treat	crohn_wt_ustim	crohn_wt_mdp	AGFG1	ENSG00000173744.12	2337.97451386273	7104.55863220903	1.6034858222018	0.00739890651634155	0.027035680167434
treat	crohn_wt_ustim	crohn_wt_mdp	RP4-647J21.1	ENSG00000260997.1	212.710542874332	851.370586317652	2.00089570644069	3.68623355974931e-12	9.56745164825844e-11
treat	crohn_wt_ustim	crohn_wt_mdp	HERC2P9	ENSG00000206149.6	297.779734634786	71.8494871950793	-2.05119580980383	2.71379263727992e-06	2.60296108293772e-05
treat	crohn_wt_ustim	crohn_wt_mdp	RP11-389C8.2	ENSG00000261269.1	71.5880076582365	194.626030690036	1.4429148452636	0.000128156677225191	0.000827799351760002
treat	crohn_wt_ustim	crohn_wt_mdp	PSMC1P1	ENSG00000241506.1	1078.00053451122	2164.91411459506	1.00595189877077	1.72157290370563e-05	0.00013774191424791
treat	crohn_wt_ustim	crohn_wt_mdp	RP11-1024P17.1	ENSG00000261468.1	92.7989603885519	18.5563654014863	-2.32219448285125	0.00070814988269939	0.00367149137125925
treat	crohn_wt_ustim	crohn_wt_mdp	FAM127C	ENSG00000212747.3	49.1800263139905	10.4364021436466	-2.23644806545674	0.00321787781576961	0.0134806179956306
treat	crohn_wt_ustim	crohn_wt_mdp	RP11-145M9.3	ENSG00000181260.8	128.038691095943	399.480130197089	1.64154391270997	1.59258037089436e-05	0.000128380714133743
treat	crohn_wt_ustim	crohn_wt_mdp	RP11-312J18.5	ENSG00000213080.3	1006.98683157601	2305.82540237967	1.19523845866791	2.89773026820359e-07	3.44948710870934e-06
treat	crohn_wt_ustim	crohn_wt_mdp	FRAT2	ENSG00000181274.5	1303.51611283089	550.316936736997	-1.24407378088722	5.93061165129802e-07	6.53741168511808e-06
treat	crohn_wt_ustim	crohn_wt_mdp	ZNF467	ENSG00000181444.8	905.548229376591	67.9953616635017	-3.73528324027322	3.4579825921027e-34	5.5882303587471e-32
treat	crohn_wt_ustim	crohn_wt_mdp	TRMT10C	ENSG00000174173.6	577.188329847419	1291.00901183565	1.16138503592278	2.35752807054132e-06	2.29718178887218e-05
treat	crohn_wt_ustim	crohn_wt_mdp	FTH1P12	ENSG00000213362.3	12.4961809033983	61.9785495062635	2.31028174750074	0.000451275935775707	0.00248644476675389
treat	crohn_wt_ustim	crohn_wt_mdp	ZDHHC9	ENSG00000188706.8	118.774654815036	411.186350134818	1.79156535922072	0.000831249327197234	0.00422405843218292
treat	crohn_wt_ustim	crohn_wt_mdp	SLC16A13	ENSG00000174327.6	94.5970076433163	31.9342064108298	-1.56669194908431	0.0024395285233949	0.0106550544634765
treat	crohn_wt_ustim	crohn_wt_mdp	LIG4	ENSG00000174405.8	903.409604994342	1832.41740617977	1.02029601461778	1.76359074903553e-05	0.000140774974515278
treat	crohn_wt_ustim	crohn_wt_mdp	ZNF518B	ENSG00000178163.3	1020.33946703551	1768.34569651221	0.793351120050994	0.00130445926797392	0.00622607613830961
treat	crohn_wt_ustim	crohn_wt_mdp	AC011899.9	ENSG00000233038.1	251.048857824107	14.7815932292696	-4.08609447791399	3.39871038740533e-06	3.17794262752474e-05
treat	crohn_wt_ustim	crohn_wt_mdp	RP11-485G7.4	ENSG00000263179.1	180.437506608345	392.744101324874	1.12209035235777	0.000175652859977703	0.0010894038708972
treat	crohn_wt_ustim	crohn_wt_mdp	RP11-214C8.5	ENSG00000263899.1	1057.87809335342	1824.82335373032	0.786583429956316	0.00884692136754408	0.0314284037797657
treat	crohn_wt_ustim	crohn_wt_mdp	S1PR3	ENSG00000213694.3	13.0120552623611	58.0500250739005	2.15744783559448	0.00133862817479047	0.00636256954332986
treat	crohn_wt_ustim	crohn_wt_mdp	LEP	ENSG00000174697.4	448.071141444789	138.51549553944	-1.69368043336344	0.0029978007733438	0.0126889862237161
treat	crohn_wt_ustim	crohn_wt_mdp	ACTBP2	ENSG00000213763.4	1122.07690951104	2059.86547563149	0.876378557198133	0.000156527036039611	0.000982646685319307
treat	crohn_wt_ustim	crohn_wt_mdp	TDRD7	ENSG00000196116.6	1460.50387511124	4623.25298106698	1.66244212193361	4.69267704012276e-13	1.35557432879094e-11
treat	crohn_wt_ustim	crohn_wt_mdp	RP11-367G18.1	ENSG00000230943.1	3.38907776215355	54.6919195549437	4.01236305326404	1.48043185763657e-06	1.51041082318728e-05
treat	crohn_wt_ustim	crohn_wt_mdp	CHST2	ENSG00000175040.4	1134.67159319004	5260.13659026684	2.2128254623308	2.56750154120135e-21	1.73839135971459e-19
treat	crohn_wt_ustim	crohn_wt_mdp	SEMA4A	ENSG00000196189.7	2362.90677165669	10124.2357917621	2.09917839897729	5.34380254747092e-10	1.0159748905458e-08
treat	crohn_wt_ustim	crohn_wt_mdp	NCF1B	ENSG00000182487.8	201.777011051033	422.743854293129	1.06702196734789	0.00478693448226378	0.0188462853783449
treat	crohn_wt_ustim	crohn_wt_mdp	MARCKSL1	ENSG00000175130.6	882.737896312888	4125.70292722658	2.2245829034945	1.60903998538871e-15	6.33291408791825e-14
treat	crohn_wt_ustim	crohn_wt_mdp	YPEL2	ENSG00000175155.4	2505.42668219619	1054.90532344487	-1.24794279543441	0.00454488055409667	0.0180050425281397
treat	crohn_wt_ustim	crohn_wt_mdp	CATSPER1	ENSG00000175294.5	329.899175849716	113.03458577341	-1.5452609047763	3.18799151329381e-06	3.00386659090886e-05
treat	crohn_wt_ustim	crohn_wt_mdp	LYRM4	ENSG00000214113.5	281.078090755027	824.619694713232	1.55275791399635	0.00331272742813359	0.0138130059085059
[truncated: 718 more rows]

## Sheet: gene_Cuffdiff
Differentially expressed genes (Cuffdiff FDR <=0.05 and DESeq P value <=0.05 )
[truncated: 920 more rows]
